# Supplementary material for: Proteomic Analysis Reveals Major Proteins and Pathways That Mediate the Effect of 17-β-Estradiol in Cell Division and Apoptosis in Breast Cancer MCF7 Cells
Source: J Proteome Res. 2024 Oct 11;23(11):4835–48. doi: 10.1021/acs.jproteome.4c00102 (PMC11536429; doi:10.1021/acs.jproteome.4c00102)
Supplement: Supplementary file 2 — pr4c00102_si_003.xlsx [file pr4c00102_si_003.xlsx]

## Sheet: Supplementary Table S1_E2 profi
Supporting Table S1: List of quantified cytosolic proteins
Protein ID	Gene name	Protein name	Ratio L/H normalized (E2/vehicle)	Peptides	Unique peptides	Sequence coverage [%]	Mol. weight [kDa]
Q04637	EIF4G1	Eukaryotic translation initiation factor 4 gamma 1	4.831	2	2	1.4	175.49
P00918	CA2	Carbonic anhydrase 2	3.37	4	4	16.5	29.246
Q3YEC7	RABL6	Rab-like protein 6	2.939	2	2	2.5	79.548
Q8TD06	AGR3	Anterior gradient protein 3 homolog	2.935	3	2	16.9	19.171
Q13148	TARDBP	TAR DNA-binding protein 43	2.641	2	2	4.8	44.739
Q9UJU6	DBNL	Drebrin-like protein	2.522	2	2	6.3	48.207
P98179	RBM3	RNA-binding protein 3	2.518	2	2	15.9	17.17
Q96AE4	FUBP1	Far upstream element-binding protein 1	2.199	7	6	13.4	67.56
Q9NZT1	CALML5	Calmodulin-like protein 5	2.189	5	5	31.5	15.892
Q8N163	CCAR2	Cell cycle and apoptosis regulator protein 2	2.171	6	6	6.4	102.9
P49321	NASP	Nuclear autoantigenic sperm protein	2.133	6	6	7.5	85.237
Q96CN7	ISOC1	Isochorismatase domain-containing protein 1	2.105	4	4	17.8	32.236
P51858	HDGF	Hepatoma-derived growth factor	2.092	5	5	25.8	26.788
Q13435	SF3B2	Splicing factor 3B subunit 2	2.032	3	3	3.7	100.23
O95340	PAPSS2	Adenylyl-sulfate kinase;Bifunctional 3'-phosphoadenosine 5'-phosphosulfate synthase 2;Sulfate adenylyltransferase	1.988	8	8	13.8	69.5
Q04828	AKR1C1	Aldo-keto reductase family 1 member C1	1.956	3	1	7.7	36.788
P26641	EEF1G	Elongation factor 1-gamma	1.95	10	10	20.6	50.118
P62328	TMSB4X	Hematopoietic system regulatory peptide;Thymosin beta-4	1.929	4	4	75	5.0526
Q9H910	HN1L	Hematological and neurological expressed 1-like protein	1.914	2	2	14.7	20.063
Q99613	EIF3C	Eukaryotic translation initiation factor 3 subunit C	1.892	2	2	2	105.34
P52597	HNRNPF	Heterogeneous nuclear ribonucleoprotein F;Heterogeneous nuclear ribonucleoprotein F, N-terminally processed	1.865	3	2	9.4	45.671
Q92747	ARPC1A	Actin-related protein 2/3 complex subunit 1A	1.85	2	2	5.9	41.569
Q96C19	EFHD2	EF-hand domain-containing protein D2	1.789	3	3	15	26.697
Q9UNF1	MAGED2	Melanoma-associated antigen D2	1.781	3	3	4.6	64.953
O15357	INPPL1	Phosphatidylinositol 3,4,5-trisphosphate 5-phosphatase 2	1.751	3	3	2.5	138.6
Q92945	KHSRP	Far upstream element-binding protein 2	1.729	5	4	8.4	73.114
Q9NR46	SH3GLB2	Endophilin-B2	1.729	2	2	5.3	43.973
P09497	CLTB	Clathrin light chain B	1.703	2	2	7.4	25.19
P63151	PPP2R2A	Serine/threonine-protein phosphatase 2A 55 kDa regulatory subunit B alpha isoform	1.702	3	3	6.7	51.691
P25815	S100P	Protein S100-P	1.687	2	2	24.2	10.4
Q15020	SART3	Squamous cell carcinoma antigen recognized by T-cells 3	1.682	4	4	4.7	109.93
P15170	GSPT1	Eukaryotic peptide chain release factor GTP-binding subunit ERF3A	1.675	3	3	5.8	55.755
O60701	UGDH	UDP-glucose 6-dehydrogenase	1.663	13	13	25.1	55.023
P26583	HMGB2	High mobility group protein B2	1.652	3	2	15.8	24.033
Q15004	KIAA0101	PCNA-associated factor	1.644	2	2	23.4	11.986
Q15365	PCBP1	Poly(rC)-binding protein 1	1.636	5	3	17.1	37.497
O75534	CSDE1	Cold shock domain-containing protein E1	1.634	5	5	6.1	88.884
P23246	SFPQ	Splicing factor, proline- and glutamine-rich	1.626	5	4	7.2	76.149
O60506	SYNCRIP	Heterogeneous nuclear ribonucleoprotein Q	1.62	7	7	10.8	69.602
Q09666	AHNAK	Neuroblast differentiation-associated protein AHNAK	1.62	11	11	8.6	629.09
Q02790	FKBP4	Peptidyl-prolyl cis-trans isomerase FKBP4;Peptidyl-prolyl cis-trans isomerase FKBP4, N-terminally processed	1.615	11	11	26.8	51.804
Q9UBC2	EPS15L1	Epidermal growth factor receptor substrate 15-like 1	1.611	3	3	3.2	94.254
Q96TA1	FAM129B	Niban-like protein 1	1.599	5	5	6.8	84.137
Q9H773	DCTPP1	dCTP pyrophosphatase 1	1.599	2	2	10.6	18.681
P49902	NT5C2	Cytosolic purine 5'-nucleotidase	1.595	4	4	7	64.969
Q9Y4E8	USP15	Ubiquitin carboxyl-terminal hydrolase 15	1.589	4	4	3.6	112.42
P53999	SUB1	Activated RNA polymerase II transcriptional coactivator p15	1.586	3	3	26.8	14.395
P09661	SNRPA1	U2 small nuclear ribonucleoprotein A'	1.573	3	3	14.5	28.415
Q9UNZ2	NSFL1C	NSFL1 cofactor p47	1.573	5	5	17	40.572
Q04206	RELA	Transcription factor p65	1.571	3	3	5.8	60.218
Q92841	DDX17	Probable ATP-dependent RNA helicase DDX17	1.568	4	1	5.9	80.272
Q6S8J3	POTEE	POTE ankyrin domain family member E	1.555	7	1	7.3	121.36
O75369	FLNB	Filamin-B	1.527	51	45	21.8	278.16
Q06124	PTPN11	Tyrosine-protein phosphatase non-receptor type 11	1.511	3	3	4.9	68.01
P04792	HSPB1	Heat shock protein beta-1	1.504	15	15	62.9	22.782
Q9UHB9	SRP68	Signal recognition particle subunit SRP68	1.504	3	3	5.1	70.729
Q01105	SET	Protein SET	1.5	4	4	14.8	33.488
P17931	LGALS3	Galectin-3	1.497	6	6	25.2	26.152
P07339	CTSD	Cathepsin D;Cathepsin D heavy chain;Cathepsin D light chain	1.494	3	3	6.8	44.552
O75368	SH3BGRL	SH3 domain-binding glutamic acid-rich-like protein	1.492	5	5	45.6	12.774
Q9Y4Z0	LSM4	U6 snRNA-associated Sm-like protein LSm4	1.49	2	2	15.8	15.35
Q13177	PAK2	PAK-2p27;PAK-2p34;Serine/threonine-protein kinase PAK 2	1.486	5	5	13	58.042
P54725	RAD23A	UV excision repair protein RAD23 homolog A	1.485	2	2	5	39.609
Q9HB07	C12orf10	UPF0160 protein MYG1, mitochondrial	1.485	4	4	11.7	42.477
O14964	HGS	Hepatocyte growth factor-regulated tyrosine kinase substrate	1.477	2	2	2.6	86.191
Q6P1M3	LLGL2	Lethal(2) giant larvae protein homolog 2	1.466	4	4	4.2	113.45
Q9Y5X3	SNX5	Sorting nexin-5	1.46	3	3	8.2	46.816
P29692	EEF1D	Elongation factor 1-delta	1.449	5	5	24.2	31.121
Q9NXG2	THUMPD1	THUMP domain-containing protein 1	1.428	3	3	10.5	39.315
O60664	PLIN3	Perilipin-3	1.419	4	4	10.8	47.074
P27816	MAP4	Microtubule-associated protein 4	1.419	4	4	4.2	121
Q32MZ4	LRRFIP1	Leucine-rich repeat flightless-interacting protein 1	1.419	6	6	8.3	89.252
Q9UBE0	SAE1	SUMO-activating enzyme subunit 1;SUMO-activating enzyme subunit 1, N-terminally processed	1.408	6	6	17.1	38.449
Q9BQI0	AIF1L	Allograft inflammatory factor 1-like	1.395	3	3	22.7	17.068
Q13228	SELENBP1	Selenium-binding protein 1	1.39	10	10	24.8	52.39
P52788	SMS	Spermine synthase	1.374	2	2	5.5	41.268
P06454	PTMA	Prothymosin alpha;Prothymosin alpha, N-terminally processed;Thymosin alpha-1	1.367	4	4	34.2	12.203
Q9Y5P6	GMPPB	Mannose-1-phosphate guanyltransferase beta	1.364	4	4	12.5	39.834
P26640	VARS	Valine--tRNA ligase	1.358	9	9	8.9	140.47
P50570	DNM2	Dynamin-2	1.357	3	3	3.6	98.063
Q9Y2Z0	SUGT1	Suppressor of G2 allele of SKP1 homolog	1.356	4	4	13.2	41.024
P31350	RRM2	Ribonucleoside-diphosphate reductase subunit M2	1.353	4	3	10.8	44.877
Q12906	ILF3	Interleukin enhancer-binding factor 3	1.352	8	8	9.3	95.337
Q9NTZ6	RBM12	RNA-binding protein 12	1.351	2	2	2	97.394
P09496	CLTA	Clathrin light chain A	1.346	3	3	10.5	27.076
O95994	AGR2	Anterior gradient protein 2 homolog	1.344	4	3	26.9	19.979
P09429	HMGB1	High mobility group protein B1	1.342	6	5	26	24.893
Q13263	TRIM28	Transcription intermediary factor 1-beta	1.342	11	11	17.8	88.549
P05198	EIF2S1	Eukaryotic translation initiation factor 2 subunit 1	1.341	4	4	13	36.112
Q9HB71	CACYBP	Calcyclin-binding protein	1.339	3	3	11.8	26.21
O94979	SEC31A	Protein transport protein Sec31A	1.338	3	3	2.5	133.01
Q1KMD3	HNRNPUL2	Heterogeneous nuclear ribonucleoprotein U-like protein 2	1.337	5	5	6	85.104
P49915	GMPS	GMP synthase [glutamine-hydrolyzing]	1.331	4	4	6.5	76.715
P78371	CCT2	T-complex protein 1 subunit beta	1.326	7	7	14.2	57.488
O43324	EEF1E1	Eukaryotic translation elongation factor 1 epsilon-1	1.325	2	2	11.5	19.81
P49736	MCM2	DNA replication licensing factor MCM2	1.325	8	8	10.3	101.89
Q14103	HNRNPD	Heterogeneous nuclear ribonucleoprotein D0	1.325	5	5	13.5	38.434
Q99729	HNRNPAB	Heterogeneous nuclear ribonucleoprotein A/B	1.324	2	2	6.3	36.224
Q99436	PSMB7	Proteasome subunit beta type-7	1.321	2	2	7.6	29.965
P06703	S100A6	Protein S100-A6	1.315	2	2	16.7	10.18
Q99733	NAP1L4	Nucleosome assembly protein 1-like 4	1.311	4	4	12.3	42.823
P18085	ARF4	ADP-ribosylation factor 4	1.306	4	3	20	20.511
Q13765	NACA	Nascent polypeptide-associated complex subunit alpha	1.306	3	3	19.5	23.384
Q9UBT2	UBA2	SUMO-activating enzyme subunit 2	1.305	5	5	7.5	71.223
O60610	DIAPH1	Protein diaphanous homolog 1	1.304	6	6	4.3	141.35
O15355	PPM1G	Protein phosphatase 1G	1.301	2	2	4	59.271
P23921	RRM1	Ribonucleoside-diphosphate reductase large subunit	1.299	2	2	3	90.069
Q9UKY7	CDV3	Protein CDV3 homolog	1.299	2	2	6.2	27.335
P43487	RANBP1	Ran-specific GTPase-activating protein	1.296	2	2	10	23.31
Q14247	CTTN	Src substrate cortactin	1.296	7	7	16	61.585
P29401	TKT	Transketolase	1.294	15	15	27.3	67.877
Q16186	ADRM1	Proteasomal ubiquitin receptor ADRM1	1.292	3	3	8.1	42.153
Q13596	SNX1	Sorting nexin-1	1.291	7	5	15.1	59.069
O14737	PDCD5	Programmed cell death protein 5	1.29	4	4	36	14.285
Q02750	MAP2K1	Dual specificity mitogen-activated protein kinase kinase 1	1.289	5	3	13.2	43.439
Q9UMY4	SNX12	Sorting nexin-12	1.289	3	2	16	18.884
P38606	ATP6V1A	V-type proton ATPase catalytic subunit A	1.288	5	5	8.6	68.303
Q9NR45	NANS	Sialic acid synthase	1.287	5	5	19.2	40.307
P29966	MARCKS	Myristoylated alanine-rich C-kinase substrate	1.286	2	2	9.9	31.554
Q00341	HDLBP	Vigilin	1.286	7	7	5.8	141.45
P35237	SERPINB6	Serpin B6	1.285	3	3	11.2	42.621
P07814	EPRS	Bifunctional glutamate/proline--tRNA ligase;Glutamate--tRNA ligase;Proline--tRNA ligase	1.28	12	12	8	170.59
Q04323	UBXN1	UBX domain-containing protein 1	1.28	2	2	6.7	33.325
P02144	MB	Myoglobin	1.278	2	2	19.5	17.184
O43707	ACTN4	Alpha-actinin-4	1.276	27	20	35.7	104.85
P23588	EIF4B	Eukaryotic translation initiation factor 4B	1.274	3	3	6.1	69.15
P29144	TPP2	Tripeptidyl-peptidase 2	1.269	3	3	2.2	138.35
Q9ULA0	DNPEP	Aspartyl aminopeptidase	1.269	4	4	9.7	53.41
Q9BY43	CHMP4A	Charged multivesicular body protein 4a	1.263	2	2	10.8	25.098
Q06210	GFPT1	Glutamine--fructose-6-phosphate aminotransferase [isomerizing] 1	1.26	5	3	7.9	78.806
P54727	RAD23B	UV excision repair protein RAD23 homolog B	1.257	3	3	6.6	43.171
Q9BS26	ERP44	Endoplasmic reticulum resident protein 44	1.257	3	3	6.4	46.971
P35221	CTNNA1	Catenin alpha-1	1.255	6	6	7.7	100.07
P12277	CKB	Creatine kinase B-type	1.254	3	3	7.6	42.644
P55327	TPD52	Tumor protein D52	1.252	3	3	16.1	24.327
Q8WUM4	PDCD6IP	Programmed cell death 6-interacting protein	1.252	12	12	13	96.022
P05455	SSB	Lupus La protein	1.247	3	3	7.4	46.836
Q13938	CAPS	Calcyphosin	1.246	3	3	10.9	30.24
P62330	ARF6	ADP-ribosylation factor 6	1.244	2	2	12.6	20.082
O75821	EIF3G	Eukaryotic translation initiation factor 3 subunit G	1.242	5	5	14.7	35.611
P49721	PSMB2	Proteasome subunit beta type-2	1.239	3	3	16.9	22.836
Q14320	FAM50A	Protein FAM50A	1.239	2	2	6.5	40.241
Q9UHV9	PFDN2	Prefoldin subunit 2	1.239	5	5	39.6	16.648
Q9Y266	NUDC	Nuclear migration protein nudC	1.235	13	13	41.4	38.242
Q96T51	RUFY1	RUN and FYVE domain-containing protein 1	1.231	2	2	2.7	79.817
P48643	CCT5	T-complex protein 1 subunit epsilon	1.229	10	10	15.3	59.67
P62753	RPS6	40S ribosomal protein S6	1.228	3	3	14.1	28.68
P04632	CAPNS1	Calpain small subunit 1	1.222	3	3	10.1	28.315
P00338	LDHA	L-lactate dehydrogenase A chain	1.22	8	8	24.1	36.688
O75348	ATP6V1G1	V-type proton ATPase subunit G 1	1.218	3	3	29.7	13.757
P01111	NRAS	GTPase NRas	1.218	2	2	10.6	21.229
P30043	BLVRB	Flavin reductase (NADPH)	1.218	2	2	11.7	22.119
Q15046	KARS	Lysine--tRNA ligase	1.216	8	8	12.1	68.047
O95865	DDAH2	N(G),N(G)-dimethylarginine dimethylaminohydrolase 2	1.215	4	4	16.8	29.644
P25685	DNAJB1	DnaJ homolog subfamily B member 1	1.215	4	4	13.2	38.044
P09382	LGALS1	Galectin-1	1.212	3	3	19.3	14.716
O43252	PAPSS1	Adenylyl-sulfate kinase;Bifunctional 3'-phosphoadenosine 5'-phosphosulfate synthase 1;Sulfate adenylyltransferase	1.208	3	3	5	70.832
P62987	UBA52	60S ribosomal protein L40;Ubiquitin;Ubiquitin-60S ribosomal protein L40	1.206	4	4	36.7	14.728
P42677	RPS27	40S ribosomal protein S27	1.201	2	2	28.6	9.461
P49368	CCT3	T-complex protein 1 subunit gamma	1.197	6	6	10.8	60.533
P35998	PSMC2	26S protease regulatory subunit 7	1.192	8	8	19.6	48.633
Q13409	DYNC1I2	Cytoplasmic dynein 1 intermediate chain 2	1.191	2	2	4.7	71.456
P48556	PSMD8	26S proteasome non-ATPase regulatory subunit 8	1.19	3	3	7.1	39.611
Q99832	CCT7	T-complex protein 1 subunit eta	1.188	6	6	12.9	59.366
P25786	PSMA1	Proteasome subunit alpha type-1	1.186	5	5	20.9	29.555
O00233	PSMD9	26S proteasome non-ATPase regulatory subunit 9	1.184	2	2	8.5	24.682
O95833	CLIC3	Chloride intracellular channel protein 3	1.183	2	2	8.9	26.648
P62195	PSMC5	26S protease regulatory subunit 8	1.183	9	9	26.6	45.626
Q08209	PPP3CA	Serine/threonine-protein phosphatase 2B catalytic subunit alpha isoform	1.177	3	3	5.8	58.687
P50990	CCT8	T-complex protein 1 subunit theta	1.175	11	11	21.2	59.62
P33993	MCM7	DNA replication licensing factor MCM7	1.174	7	7	11.7	81.307
Q99471	PFDN5	Prefoldin subunit 5	1.173	4	4	27.3	17.328
P84085	ARF5	ADP-ribosylation factor 5	1.172	4	2	24.4	20.529
Q8TE77	SSH3	Protein phosphatase Slingshot homolog 3	1.172	5	5	10	72.995
O43242	PSMD3	26S proteasome non-ATPase regulatory subunit 3	1.171	10	10	18.4	60.977
P47897	QARS	Glutamine--tRNA ligase	1.17	8	8	11.1	87.798
P60866	RPS20	40S ribosomal protein S20	1.17	3	3	22.7	13.373
Q8N1G4	LRRC47	Leucine-rich repeat-containing protein 47	1.17	5	5	8.6	63.472
Q7Z6Z7	HUWE1	E3 ubiquitin-protein ligase HUWE1	1.168	10	10	2.6	481.89
P30041	PRDX6	Peroxiredoxin-6	1.167	6	6	20.1	25.035
P36578	RPL4	60S ribosomal protein L4	1.166	5	5	8.9	47.697
Q92973	TNPO1	Transportin-1	1.164	3	3	3.3	102.35
Q9NTK5	OLA1	Obg-like ATPase 1	1.164	7	7	17.4	44.743
Q16851	UGP2	UTP--glucose-1-phosphate uridylyltransferase	1.163	7	7	14.4	56.94
O15212	PFDN6	Prefoldin subunit 6	1.161	4	4	23.3	14.582
P62913	RPL11	60S ribosomal protein L11	1.16	4	4	23.6	20.252
P27361	MAPK3	Mitogen-activated protein kinase 3	1.159	9	9	21.4	43.135
Q9H0U4	RAB1B	Ras-related protein Rab-1B	1.159	3	2	14.4	22.171
O60869	EDF1	Endothelial differentiation-related factor 1	1.157	3	3	23.6	16.368
O60925	PFDN1	Prefoldin subunit 1	1.155	3	3	23.8	14.21
P49773	HINT1	Histidine triad nucleotide-binding protein 1	1.155	3	3	16.7	13.802
P24666	ACP1	Low molecular weight phosphotyrosine protein phosphatase	1.154	2	2	14.6	18.042
P55036	PSMD4	26S proteasome non-ATPase regulatory subunit 4	1.154	5	5	15.6	40.736
Q99584	S100A13	Protein S100-A13	1.154	4	4	33.7	11.471
P36507	MAP2K2	Dual specificity mitogen-activated protein kinase kinase 2	1.15	5	3	12.8	44.424
P12956	XRCC6	X-ray repair cross-complementing protein 6	1.148	10	10	18.2	69.842
P46940	IQGAP1	Ras GTPase-activating-like protein IQGAP1	1.146	37	35	23.2	189.25
P62263	RPS14	40S ribosomal protein S14	1.146	5	5	37.7	16.273
P04075	ALDOA	Fructose-bisphosphate aldolase A	1.143	15	14	42.3	39.42
O00487	PSMD14	26S proteasome non-ATPase regulatory subunit 14	1.141	2	2	6.5	34.577
P55795	HNRNPH2	Heterogeneous nuclear ribonucleoprotein H2	1.141	2	1	5.8	49.263
P68133	ACTA1	Actin, alpha skeletal muscle	1.141	13	1	30.2	42.051
P35241	RDX	Radixin	1.14	8	5	12.9	68.563
P61081	UBE2M	NEDD8-conjugating enzyme Ubc12	1.14	3	3	15.3	20.9
Q9NQW7	XPNPEP1	Xaa-Pro aminopeptidase 1	1.14	2	2	3.5	69.917
O75347	TBCA	Tubulin-specific chaperone A	1.139	6	6	44.4	12.855
P13798	APEH	Acylamino-acid-releasing enzyme	1.139	2	2	3	81.224
Q9Y5Z4	HEBP2	Heme-binding protein 2	1.139	4	4	22.4	22.875
Q92598	HSPH1	Heat shock protein 105 kDa	1.138	7	6	9.1	96.864
Q99873	PRMT1	Protein arginine N-methyltransferase 1	1.138	7	7	18.1	42.461
P50991	CCT4	T-complex protein 1 subunit delta	1.135	7	7	14.3	57.924
P11586	MTHFD1	C-1-tetrahydrofolate synthase, cytoplasmic;C-1-tetrahydrofolate synthase, cytoplasmic, N-terminally processed;Formyltetrahydrofolate synthetase;Methenyltetrahydrofolate cyclohydrolase;Methylenetetrahydrofolate dehydrogenase	1.134	17	17	18.4	101.53
Q15075	EEA1	Early endosome antigen 1	1.134	4	4	3.1	162.46
Q7L1Q6	BZW1	Basic leucine zipper and W2 domain-containing protein 1	1.134	6	5	13.8	48.043
P14868	DARS	Aspartate--tRNA ligase, cytoplasmic	1.133	12	12	26.7	57.136
O14745	SLC9A3R1	Na(+)/H(+) exchange regulatory cofactor NHE-RF1	1.129	11	11	37.2	38.868
O75935	DCTN3	Dynactin subunit 3	1.129	2	2	8.6	21.119
P27694	RPA1	Replication protein A 70 kDa DNA-binding subunit;Replication protein A 70 kDa DNA-binding subunit, N-terminally processed	1.129	3	3	5.2	68.137
O00231	PSMD11	26S proteasome non-ATPase regulatory subunit 11	1.128	9	9	23	47.463
P28070	PSMB4	Proteasome subunit beta type-4	1.128	3	3	12.9	29.204
Q9H3P7	ACBD3	Golgi resident protein GCP60	1.127	2	2	5.5	60.593
P54577	YARS	Tyrosine--tRNA ligase, cytoplasmic;Tyrosine--tRNA ligase, cytoplasmic, N-terminally processed	1.125	8	8	16.1	59.143
P61160	ACTR2	Actin-related protein 2	1.125	6	6	17.3	44.76
Q3LXA3	DAK	ATP-dependent dihydroxyacetone kinase;Bifunctional ATP-dependent dihydroxyacetone kinase/FAD-AMP lyase (cyclizing);FAD-AMP lyase (cyclizing)	1.125	3	3	7.3	58.946
Q6P996	PDXDC1	Pyridoxal-dependent decarboxylase domain-containing protein 1	1.125	3	3	3.7	86.706
O75533	SF3B1	Splicing factor 3B subunit 1	1.123	4	4	3.8	145.83
O95352	ATG7	Ubiquitin-like modifier-activating enzyme ATG7	1.123	2	2	3.4	77.959
P63279	UBE2I	SUMO-conjugating enzyme UBC9	1.12	3	3	16.5	18.007
O94903	PROSC	Proline synthase co-transcribed bacterial homolog protein	1.119	2	2	6.2	30.344
P22234	PAICS	Multifunctional protein ADE2;Phosphoribosylaminoimidazole carboxylase;Phosphoribosylaminoimidazole-succinocarboxamide synthase	1.118	8	8	12.7	47.079
Q9Y570	PPME1	Protein phosphatase methylesterase 1	1.117	2	2	5.2	42.315
P16949	STMN1	Stathmin	1.116	8	6	41.6	17.302
P53618	COPB1	Coatomer subunit beta	1.114	3	3	2.9	107.14
Q9NYL9	TMOD3	Tropomodulin-3	1.114	2	2	5.4	39.594
P10599	TXN	Thioredoxin	1.113	4	4	41	11.737
P15880	RPS2	40S ribosomal protein S2	1.113	5	5	16.7	31.324
P30050	RPL12	60S ribosomal protein L12	1.113	2	2	15.2	17.818
P62280	RPS11	40S ribosomal protein S11	1.113	4	4	16.5	18.431
P62877	RBX1	E3 ubiquitin-protein ligase RBX1;E3 ubiquitin-protein ligase RBX1, N-terminally processed	1.113	2	2	17.6	12.274
O00299	CLIC1	Chloride intracellular channel protein 1	1.111	4	4	17	26.922
Q9Y263	PLAA	Phospholipase A-2-activating protein	1.11	2	2	2.8	87.156
P84077	ARF1	ADP-ribosylation factor 1	1.109	5	3	28.2	20.697
Q15370	TCEB2	Transcription elongation factor B polypeptide 2	1.109	6	6	34.7	13.133
Q9NZL9	MAT2B	Methionine adenosyltransferase 2 subunit beta	1.109	3	3	10.2	37.551
O00571	DDX3X	ATP-dependent RNA helicase DDX3X	1.108	5	4	8.8	73.243
P17987	TCP1	T-complex protein 1 subunit alpha	1.107	6	6	12.4	60.343
P12270	TPR	Nucleoprotein TPR	1.106	3	3	1.2	267.29
P62318	SNRPD3	Small nuclear ribonucleoprotein Sm D3	1.106	2	2	15.1	13.916
P37802	TAGLN2	Transgelin-2	1.104	8	8	43.7	22.391
Q9BQE3	TUBA1C	Tubulin alpha-1C chain	1.103	14	14	31.6	49.895
P53992	SEC24C	Protein transport protein Sec24C	1.102	2	2	2.1	118.32
Q7Z4H3	HDDC2	HD domain-containing protein 2	1.102	3	3	18.6	23.39
O00204	SULT2B1	Sulfotransferase family cytosolic 2B member 1	1.099	6	6	18.4	41.307
P27695	APEX1	DNA-(apurinic or apyrimidinic site) lyase;DNA-(apurinic or apyrimidinic site) lyase, mitochondrial	1.099	4	4	15.1	35.554
P62937	PPIA	Peptidyl-prolyl cis-trans isomerase A;Peptidyl-prolyl cis-trans isomerase A, N-terminally processed	1.099	7	7	28.5	18.012
Q15369	TCEB1	Transcription elongation factor B polypeptide 1	1.099	2	2	19.6	12.473
Q5VTE0	EEF1A1P5	Putative elongation factor 1-alpha-like 3	1.099	11	5	21.4	50.184
P61086	UBE2K	Ubiquitin-conjugating enzyme E2 K	1.096	4	4	21.5	22.406
P63000	RAC1	Ras-related C3 botulinum toxin substrate 1	1.096	2	2	11.5	21.45
Q9H7C9	AAMDC	Mth938 domain-containing protein	1.093	2	2	22.1	13.332
P26373	RPL13	60S ribosomal protein L13	1.092	6	6	29.4	24.261
O43447	PPIH	Peptidyl-prolyl cis-trans isomerase H	1.089	3	3	18.6	19.208
P13639	EEF2	Elongation factor 2	1.089	20	19	23.5	95.337
Q96DG6	CMBL	Carboxymethylenebutenolidase homolog	1.089	3	3	11	28.048
P31948	STIP1	Stress-induced-phosphoprotein 1	1.088	13	13	19.5	62.639
P50502	ST13	Hsc70-interacting protein	1.088	6	6	17.1	41.331
O14929	HAT1	Histone acetyltransferase type B catalytic subunit	1.087	2	2	4.8	49.54
P68036	UBE2L3	Ubiquitin-conjugating enzyme E2 L3	1.087	3	3	13	17.861
P0DP25	CALM3	Calmodulin-3	1.086	9	9	41.6	16.837
P06493	CDK1	Cyclin-dependent kinase 1	1.083	3	3	9.8	34.095
P12004	PCNA	Proliferating cell nuclear antigen	1.082	6	6	21.8	28.768
Q12792	TWF1	Twinfilin-1	1.082	3	3	9.4	40.282
Q02878	RPL6	60S ribosomal protein L6	1.08	6	6	19.1	32.728
P00390	GSR	Glutathione reductase, mitochondrial	1.079	2	2	4.4	56.256
P29762	CRABP1	Cellular retinoic acid-binding protein 1	1.079	5	4	29.9	15.565
P40227	CCT6A	T-complex protein 1 subunit zeta	1.078	9	9	15.8	58.024
Q7Z406	MYH14	Myosin-14	1.077	31	25	16.1	227.87
P83731	RPL24	60S ribosomal protein L24	1.076	2	2	13.4	17.779
A0MZ66	KIAA1598	Shootin-1	1.075	7	7	11.4	71.639
P28066	PSMA5	Proteasome subunit alpha type-5	1.075	4	4	20.3	26.411
Q9Y5S9	RBM8A	RNA-binding protein 8A	1.075	2	2	10.9	19.889
Q14738	PPP2R5D	Serine/threonine-protein phosphatase 2A 56 kDa regulatory subunit delta isoform	1.074	2	2	4	69.991
P07437	TUBB	Tubulin beta chain	1.073	13	2	32.7	49.67
P27708	CAD	Aspartate carbamoyltransferase;CAD protein;Dihydroorotase;Glutamine-dependent carbamoyl-phosphate synthase	1.072	9	9	4.1	242.98
Q9Y365	STARD10	PCTP-like protein	1.072	5	5	17.9	33.048
O75223	GGCT	Gamma-glutamylcyclotransferase	1.069	3	3	18.1	21.007
P0DMV9	HSPA1B	Heat shock 70 kDa protein 1B	1.069	22	10	35.6	70.051
P61981	YWHAG	14-3-3 protein gamma;14-3-3 protein gamma, N-terminally processed	1.069	7	3	27.1	28.302
O60493	SNX3	Sorting nexin-3	1.068	4	3	20.4	18.762
P13010	XRCC5	X-ray repair cross-complementing protein 5	1.068	7	7	9.6	82.704
P25788	PSMA3	Proteasome subunit alpha type-3	1.068	5	5	19.6	28.433
P49720	PSMB3	Proteasome subunit beta type-3	1.068	2	2	10.2	22.949
P62750	RPL23A	60S ribosomal protein L23a	1.068	4	4	20.5	17.695
Q07955	SRSF1	Serine/arginine-rich splicing factor 1	1.068	3	3	11.3	27.744
O94760	DDAH1	N(G),N(G)-dimethylarginine dimethylaminohydrolase 1	1.063	2	2	7.4	31.121
P21283	ATP6V1C1	V-type proton ATPase subunit C 1	1.062	4	4	9.2	43.941
P31946	YWHAB	14-3-3 protein beta/alpha;14-3-3 protein beta/alpha, N-terminally processed	1.062	7	3	28.9	28.082
P61247	RPS3A	40S ribosomal protein S3a	1.062	3	3	9.5	29.945
Q05639	EEF1A2	Elongation factor 1-alpha 2	1.06	7	1	15.1	50.47
Q14204	DYNC1H1	Cytoplasmic dynein 1 heavy chain 1	1.06	37	37	7.8	532.4
O14744	PRMT5	Protein arginine N-methyltransferase 5;Protein arginine N-methyltransferase 5, N-terminally processed	1.057	6	6	9.1	72.683
P63261	ACTG1	Actin, cytoplasmic 2;Actin, cytoplasmic 2, N-terminally processed	1.057	17	4	42.9	41.792
Q13200	PSMD2	26S proteasome non-ATPase regulatory subunit 2	1.057	7	7	8.3	100.2
P22314	UBA1	Ubiquitin-like modifier-activating enzyme 1	1.055	16	16	19.2	117.85
P07954	FH	Fumarate hydratase, mitochondrial	1.054	2	2	5.3	54.636
P52907	CAPZA1	F-actin-capping protein subunit alpha-1	1.054	3	3	14.3	32.922
P62424	RPL7A	60S ribosomal protein L7a	1.054	5	5	19.5	29.995
P41250	GARS	Glycine--tRNA ligase	1.053	7	7	9.3	83.165
P61011	SRP54	Signal recognition particle 54 kDa protein	1.053	2	2	3.4	55.704
Q16543	CDC37	Hsp90 co-chaperone Cdc37;Hsp90 co-chaperone Cdc37, N-terminally processed	1.053	2	2	5.3	44.468
O00303	EIF3F	Eukaryotic translation initiation factor 3 subunit F	1.052	6	6	19.9	37.563
Q16775	HAGH	Hydroxyacylglutathione hydrolase, mitochondrial	1.052	2	2	6.5	33.805
Q12874	SF3A3	Splicing factor 3A subunit 3	1.051	2	2	3.6	58.848
P62316	SNRPD2	Small nuclear ribonucleoprotein Sm D2	1.05	4	4	28.8	13.527
O00154	ACOT7	Cytosolic acyl coenzyme A thioester hydrolase	1.049	2	2	6.3	41.796
O43143	DHX15	Pre-mRNA-splicing factor ATP-dependent RNA helicase DHX15	1.049	8	8	10.1	90.932
P41252	IARS	Isoleucine--tRNA ligase, cytoplasmic	1.049	11	11	8.3	144.5
Q01518	CAP1	Adenylyl cyclase-associated protein 1	1.046	4	4	8.8	51.901
Q13404	UBE2V1	Ubiquitin-conjugating enzyme E2 variant 1	1.046	6	2	40.8	16.495
Q9P2J5	LARS	Leucine--tRNA ligase, cytoplasmic	1.046	6	6	5.3	134.46
P09525	ANXA4	Annexin A4	1.045	8	8	24.5	35.882
P30086	PEBP1	Hippocampal cholinergic neurostimulating peptide;Phosphatidylethanolamine-binding protein 1	1.045	4	4	30.5	21.057
P62495	ETF1	Eukaryotic peptide chain release factor subunit 1	1.043	6	6	14.4	49.03
P33992	MCM5	DNA replication licensing factor MCM5	1.042	4	4	6.9	82.285
P47756	CAPZB	F-actin-capping protein subunit beta	1.041	7	7	25	30.628
O43399	TPD52L2	Tumor protein D54	1.04	6	6	33.5	22.237
Q16401	PSMD5	26S proteasome non-ATPase regulatory subunit 5	1.039	5	5	10.7	56.195
P60228	EIF3E	Eukaryotic translation initiation factor 3 subunit E	1.038	8	8	16.4	52.22
P07910	HNRNPC	Heterogeneous nuclear ribonucleoproteins C1/C2	1.037	7	7	20.9	33.67
P17980	PSMC3	26S protease regulatory subunit 6A	1.037	5	5	11.2	49.203
Q14566	MCM6	DNA replication licensing factor MCM6	1.036	8	8	11.2	92.888
Q15008	PSMD6	26S proteasome non-ATPase regulatory subunit 6	1.036	7	7	15.9	45.531
P06753	TPM3	Tropomyosin alpha-3 chain	1.034	5	2	16.1	32.95
P34932	HSPA4	Heat shock 70 kDa protein 4	1.034	6	6	8.3	94.33
P37837	TALDO1	Transaldolase	1.034	9	9	27.9	37.54
Q15366	PCBP2	Poly(rC)-binding protein 2	1.034	5	3	18.1	38.58
Q15819	UBE2V2	Ubiquitin-conjugating enzyme E2 variant 2	1.034	7	3	49.7	16.363
P31939	ATIC	Bifunctional purine biosynthesis protein PURH;IMP cyclohydrolase;Phosphoribosylaminoimidazolecarboxamide formyltransferase	1.033	12	12	24.5	64.615
P61088	UBE2N	Ubiquitin-conjugating enzyme E2 N	1.033	5	5	30.3	17.138
P12814	ACTN1	Alpha-actinin-1	1.032	18	11	22.1	103.06
Q6NVV1	RPL13AP3	Putative 60S ribosomal protein L13a protein RPL13AP3	1.032	2	2	18.6	12.134
O15144	ARPC2	Actin-related protein 2/3 complex subunit 2	1.031	5	5	15.3	34.333
P78527	PRKDC	DNA-dependent protein kinase catalytic subunit	1.031	6	6	1.4	469.08
O00232	PSMD12	26S proteasome non-ATPase regulatory subunit 12	1.03	5	5	11.4	52.904
O00203	AP3B1	AP-3 complex subunit beta-1	1.027	5	5	4.2	121.32
P60900	PSMA6	Proteasome subunit alpha type-6	1.024	3	3	13	27.399
P61353	RPL27	60S ribosomal protein L27	1.024	4	4	27.9	15.798
Q9BRP4	PAAF1	Proteasomal ATPase-associated factor 1	1.023	2	2	5.9	42.19
P30040	ERP29	Endoplasmic reticulum resident protein 29	1.022	3	3	12.3	28.993
Q9UNM6	PSMD13	26S proteasome non-ATPase regulatory subunit 13	1.022	8	8	23.9	42.945
Q13630	TSTA3	GDP-L-fucose synthase	1.021	3	3	10.3	35.892
Q93009	USP7	Ubiquitin carboxyl-terminal hydrolase 7	1.021	9	9	8.1	128.3
P28482	MAPK1	Mitogen-activated protein kinase 1	1.02	3	3	8.9	41.389
P23396	RPS3	40S ribosomal protein S3	1.019	11	11	44.4	26.688
P51665	PSMD7	26S proteasome non-ATPase regulatory subunit 7	1.018	2	2	6.2	37.025
P62277	RPS13	40S ribosomal protein S13	1.017	6	6	35.1	17.222
Q96CW1	AP2M1	AP-2 complex subunit mu	1.017	2	2	4.1	49.654
P17844	DDX5	Probable ATP-dependent RNA helicase DDX5	1.016	5	2	8.1	69.147
P53396	ACLY	ATP-citrate synthase	1.016	10	10	9.6	120.84
P61158	ACTR3	Actin-related protein 3	1.016	5	5	13.2	47.371
P17066	HSPA6	Heat shock 70 kDa protein 6	1.014	8	1	14.2	71.027
P62266	RPS23	40S ribosomal protein S23	1.014	3	3	16.1	15.807
Q06830	PRDX1	Peroxiredoxin-1	1.014	10	8	42.2	22.11
Q6P2Q9	PRPF8	Pre-mRNA-processing-splicing factor 8	1.014	8	8	3	273.6
P54136	RARS	Arginine--tRNA ligase, cytoplasmic	1.013	11	11	16.1	75.378
P31942	HNRNPH3	Heterogeneous nuclear ribonucleoprotein H3	1.012	2	2	6.1	36.926
Q00839	HNRNPU	Heterogeneous nuclear ribonucleoprotein U	1.012	11	11	14.2	90.583
Q9BQA1	WDR77	Methylosome protein 50	1.012	2	2	6.4	36.724
P62258	YWHAE	14-3-3 protein epsilon	1.011	16	13	54.5	29.174
P31949	S100A11	Protein S100-A11;Protein S100-A11, N-terminally processed	1.01	4	4	26.7	11.74
O15371	EIF3D	Eukaryotic translation initiation factor 3 subunit D	1.009	3	3	5.3	63.972
Q86VP6	CAND1	Cullin-associated NEDD8-dissociated protein 1	1.009	10	10	8.9	136.37
Q99497	PARK7	Protein deglycase DJ-1	1.009	4	4	18.5	19.891
P28074	PSMB5	Proteasome subunit beta type-5	1.008	7	7	27	28.48
P62269	RPS18	40S ribosomal protein S18	1.008	10	10	43.4	17.718
Q00688	FKBP3	Peptidyl-prolyl cis-trans isomerase FKBP3	1.008	4	4	16.5	25.177
P05387	RPLP2	60S acidic ribosomal protein P2	1.007	3	3	53	11.665
P14324	FDPS	Farnesyl pyrophosphate synthase	1.007	5	5	14.1	48.275
Q16531	DDB1	DNA damage-binding protein 1	1.007	11	11	8.6	126.97
Q08211	DHX9	ATP-dependent RNA helicase A	1.006	11	11	7.6	140.96
O15305	PMM2	Phosphomannomutase 2	1.005	2	2	9.3	28.082
P12268	IMPDH2	Inosine-5'-monophosphate dehydrogenase 2	1.003	4	4	7.6	55.804
P68371	TUBB4B	Tubulin beta-4B chain	1.003	13	2	32.6	49.83
Q9UNX3	RPL26L1	60S ribosomal protein L26-like 1	1.003	3	3	16.6	17.256
Q9Y230	RUVBL2	RuvB-like 2	1.003	9	9	21.4	51.156
P04406	GAPDH	Glyceraldehyde-3-phosphate dehydrogenase	1.002	8	8	27.2	36.053
P25205	MCM3	DNA replication licensing factor MCM3	1.002	9	9	10.9	90.98
P31153	MAT2A	S-adenosylmethionine synthase isoform type-2	1.002	5	5	14.4	43.66
O15327	INPP4B	Type II inositol 3,4-bisphosphate 4-phosphatase	1.001	4	4	4.8	104.74
P00558	PGK1	Phosphoglycerate kinase 1	1	19	19	46.5	44.614
P56192	MARS	Methionine--tRNA ligase, cytoplasmic	1	5	5	5	101.11
P39019	RPS19	40S ribosomal protein S19	0.999	9	9	45.5	16.06
P46776	RPL27A	60S ribosomal protein L27a	0.999	2	2	14.2	16.561
P49207	RPL34	60S ribosomal protein L34	0.999	2	2	14.5	13.293
P62942	FKBP1A	Peptidyl-prolyl cis-trans isomerase FKBP1A	0.998	2	2	25	11.951
O43175	PHGDH	D-3-phosphoglycerate dehydrogenase	0.997	7	7	14.8	56.65
P67936	TPM4	Tropomyosin alpha-4 chain	0.996	10	7	28.2	28.521
P30153	PPP2R1A	Serine/threonine-protein phosphatase 2A 65 kDa regulatory subunit A alpha isoform	0.995	5	5	8.7	65.308
O15145	ARPC3	Actin-related protein 2/3 complex subunit 3	0.994	2	2	10.1	20.546
Q14258	TRIM25	E3 ubiquitin/ISG15 ligase TRIM25	0.993	2	2	3.2	70.973
Q8NBS9	TXNDC5	Thioredoxin domain-containing protein 5	0.993	2	2	4.2	47.628
Q9Y3U8	RPL36	60S ribosomal protein L36	0.992	3	3	25.7	12.254
P06733	ENO1	Alpha-enolase	0.991	17	16	41	47.168
P52565	ARHGDIA	Rho GDP-dissociation inhibitor 1	0.991	2	2	6.9	23.207
P14618	PKM	Pyruvate kinase PKM	0.99	17	17	33.1	57.936
P46779	RPL28	60S ribosomal protein L28	0.99	6	6	35	15.747
P62241	RPS8	40S ribosomal protein S8	0.989	4	4	23.1	24.205
P62888	RPL30	60S ribosomal protein L30	0.989	3	3	17.4	12.784
P11142	HSPA8	Heat shock cognate 71 kDa protein	0.988	23	14	35.8	70.897
P62081	RPS7	40S ribosomal protein S7	0.988	2	2	8.8	22.127
Q9BZE9	ASPSCR1	Tether containing UBX domain for GLUT4	0.988	2	2	3.6	60.182
P18124	RPL7	60S ribosomal protein L7	0.987	4	4	14.9	29.225
O76003	GLRX3	Glutaredoxin-3	0.986	4	4	12.8	37.432
P45974	USP5	Ubiquitin carboxyl-terminal hydrolase 5	0.986	7	7	9	95.785
P62333	PSMC6	26S protease regulatory subunit 10B	0.986	7	7	18	44.172
P62829	RPL23	60S ribosomal protein L23	0.985	2	2	17.9	14.865
Q99598	TSNAX	Translin-associated protein X	0.985	2	2	6.6	33.112
P31150	GDI1	Rab GDP dissociation inhibitor alpha	0.984	10	5	21.5	50.582
P62851	RPS25	40S ribosomal protein S25	0.984	5	5	29.6	13.742
Q9UNH7	SNX6	Sorting nexin-6;Sorting nexin-6, N-terminally processed	0.984	2	2	5.2	46.648
P25789	PSMA4	Proteasome subunit alpha type-4	0.983	3	3	8.8	29.483
P63104	YWHAZ	14-3-3 protein zeta/delta	0.983	9	6	32.7	27.745
P05023	ATP1A1	Sodium/potassium-transporting ATPase subunit alpha-1	0.982	4	4	4.9	112.89
P62249	RPS16	40S ribosomal protein S16	0.982	11	11	60.3	16.445
Q9Y262	EIF3L	Eukaryotic translation initiation factor 3 subunit L	0.982	4	4	5.5	66.726
Q13185	CBX3	Chromobox protein homolog 3	0.981	4	4	14.8	20.811
P27348	YWHAQ	14-3-3 protein theta	0.98	6	3	28.6	27.764
P06744	GPI	Glucose-6-phosphate isomerase	0.979	11	11	21.3	63.146
P43490	NAMPT	Nicotinamide phosphoribosyltransferase	0.979	3	3	6.1	55.52
P50454	SERPINH1	Serpin H1	0.979	3	3	7.7	46.44
P35268	RPL22	60S ribosomal protein L22	0.978	2	2	18.8	14.787
Q9UM54	MYO6	Unconventional myosin-VI	0.978	8	8	6.1	149.69
P33991	MCM4	DNA replication licensing factor MCM4	0.977	7	7	7.2	96.557
Q9Y3A5	SBDS	Ribosome maturation protein SBDS	0.976	2	2	6.8	28.763
P12429	ANXA3	Annexin A3	0.974	3	3	9.6	36.375
Q8WVJ2	NUDCD2	NudC domain-containing protein 2	0.973	2	2	12.1	17.676
O15511	ARPC5	Actin-related protein 2/3 complex subunit 5	0.972	3	2	21.9	16.32
Q93008	USP9X	Probable ubiquitin carboxyl-terminal hydrolase FAF-X	0.972	4	4	1.6	290.46
P22626	HNRNPA2B1	Heterogeneous nuclear ribonucleoproteins A2/B1	0.97	6	6	17	37.429
P49458	SRP9	Signal recognition particle 9 kDa protein	0.97	2	2	22.1	10.112
Q92688	ANP32B	Acidic leucine-rich nuclear phosphoprotein 32 family member B	0.969	3	3	12	28.787
Q9BWD1	ACAT2	Acetyl-CoA acetyltransferase, cytosolic	0.969	3	3	8.8	41.35
Q9H4A4	RNPEP	Aminopeptidase B	0.969	5	5	9.1	72.595
P18206	VCL	Vinculin	0.968	18	18	17.2	123.8
P59998	ARPC4	Actin-related protein 2/3 complex subunit 4	0.968	5	5	29.8	19.667
Q16555	DPYSL2	Dihydropyrimidinase-related protein 2	0.968	4	4	7.7	62.293
P07741	APRT	Adenine phosphoribosyltransferase	0.967	4	4	23.3	19.608
P32119	PRDX2	Peroxiredoxin-2	0.966	6	5	23.2	21.892
P55884	EIF3B	Eukaryotic translation initiation factor 3 subunit B	0.966	9	9	11.1	92.48
Q9Y3F4	STRAP	Serine-threonine kinase receptor-associated protein	0.966	3	3	12	38.438
P08865	RPSA	40S ribosomal protein SA	0.964	7	7	25.1	32.854
P36405	ARL3	ADP-ribosylation factor-like protein 3	0.964	3	3	15.4	20.455
P61313	RPL15	60S ribosomal protein L15	0.964	4	4	19.6	24.146
Q9NUU7	DDX19A	ATP-dependent RNA helicase DDX19A	0.964	2	2	5.2	53.974
O14818	PSMA7	Proteasome subunit alpha type-7	0.963	4	4	16.9	27.887
P11216	PYGB	Glycogen phosphorylase, brain form	0.963	10	7	12.3	96.695
P28072	PSMB6	Proteasome subunit beta type-6	0.963	3	3	13	25.357
P62834	RAP1A	Ras-related protein Rap-1A	0.963	2	2	11.4	20.987
P23526	AHCY	Adenosylhomocysteinase	0.961	12	12	29.2	47.716
P20618	PSMB1	Proteasome subunit beta type-1	0.96	3	3	13.3	26.489
Q04760	GLO1	Lactoylglutathione lyase	0.959	5	5	22.3	20.777
Q9BT73	PSMG3	Proteasome assembly chaperone 3	0.959	2	2	18.9	13.104
O75131	CPNE3	Copine-3	0.958	3	2	5	60.13
P46781	RPS9	40S ribosomal protein S9	0.958	7	7	29.4	22.591
O95433	AHSA1	Activator of 90 kDa heat shock protein ATPase homolog 1	0.957	6	6	18.3	38.274
P39687	ANP32A	Acidic leucine-rich nuclear phosphoprotein 32 family member A	0.957	4	4	14.5	28.585
P42766	RPL35	60S ribosomal protein L35	0.957	2	2	18.7	14.551
P62847	RPS24	40S ribosomal protein S24	0.957	3	3	25.6	15.423
Q07960	ARHGAP1	Rho GTPase-activating protein 1	0.957	3	3	6.8	50.435
P18077	RPL35A	60S ribosomal protein L35a	0.956	4	4	27.3	12.538
P46379	BAG6	Large proline-rich protein BAG6	0.956	6	6	5.6	119.41
P09467	FBP1	Fructose-1,6-bisphosphatase 1	0.955	7	6	24	36.842
P09972	ALDOC	Fructose-bisphosphate aldolase C	0.955	5	4	15.9	39.455
Q13347	EIF3I	Eukaryotic translation initiation factor 3 subunit I	0.955	5	5	16.6	36.501
O75643	SNRNP200	U5 small nuclear ribonucleoprotein 200 kDa helicase	0.954	7	7	3.4	244.5
P11441	UBL4A	Ubiquitin-like protein 4A	0.952	4	4	24.2	17.776
P62701	RPS4X	40S ribosomal protein S4, X isoform	0.951	6	6	20.5	29.597
P50395	GDI2	Rab GDP dissociation inhibitor beta	0.95	13	8	24.3	50.663
Q92900	UPF1	Regulator of nonsense transcripts 1	0.95	3	3	2.7	124.34
P15531	NME1	Nucleoside diphosphate kinase A	0.949	8	3	47.4	17.149
Q9BR76	CORO1B	Coronin-1B	0.949	4	4	7.2	54.234
P61163	ACTR1A	Alpha-centractin	0.947	4	4	8.5	42.613
P14550	AKR1A1	Alcohol dehydrogenase [NADP(+)]	0.946	6	6	17.5	36.573
P52758	HRSP12	Ribonuclease UK114	0.946	2	2	19	14.494
P40925	MDH1	Malate dehydrogenase, cytoplasmic	0.945	4	4	13.2	36.426
Q99426	TBCB	Tubulin-folding cofactor B	0.944	2	2	8.2	27.325
O00148	DDX39A	ATP-dependent RNA helicase DDX39A	0.943	9	9	20.8	49.129
Q92616	GCN1L1	Translational activator GCN1	0.943	12	12	4.6	292.71
Q9Y3I0	RTCB	tRNA-splicing ligase RtcB homolog	0.943	4	4	7.7	55.21
P08758	ANXA5	Annexin A5	0.941	8	8	23.4	35.936
P46778	RPL21	60S ribosomal protein L21	0.941	3	3	20.6	18.565
P31947	SFN	14-3-3 protein sigma	0.94	7	4	25.8	27.774
P17812	CTPS1	CTP synthase 1	0.939	6	6	9.5	66.69
P25787	PSMA2	Proteasome subunit alpha type-2	0.939	3	3	13.7	25.898
P63244	GNB2L1	Guanine nucleotide-binding protein subunit beta-2-like 1;Guanine nucleotide-binding protein subunit beta-2-like 1, N-terminally processed	0.939	6	6	18	35.076
Q9BVJ7	DUSP23	Dual specificity protein phosphatase 23	0.936	4	4	27.3	16.588
P62805	HIST1H4A	Histone H4	0.935	6	6	51.5	11.367
Q10567	AP1B1	AP-1 complex subunit beta-1	0.935	7	7	7.5	104.61
Q14697	GANAB	Neutral alpha-glucosidase AB	0.934	13	13	13.8	106.87
Q99460	PSMD1	26S proteasome non-ATPase regulatory subunit 1	0.933	5	5	4.8	105.84
P07384	CAPN1	Calpain-1 catalytic subunit	0.932	12	12	14.1	81.889
Q00610	CLTC	Clathrin heavy chain 1	0.93	23	23	12.1	191.61
P05976	MYL1	Myosin light chain 1/3, skeletal muscle isoform	0.929	2	2	8.2	21.145
P35813	PPM1A	Protein phosphatase 1A	0.929	4	4	12.3	42.447
P11766	ADH5	Alcohol dehydrogenase class-3	0.928	3	3	6.4	39.724
P00441	SOD1	Superoxide dismutase [Cu-Zn]	0.924	2	2	16.9	15.936
P04424	ASL	Argininosuccinate lyase	0.924	5	5	10.3	51.657
P53602	MVD	Diphosphomevalonate decarboxylase	0.923	3	3	8.5	43.404
P60660	MYL6	Myosin light polypeptide 6	0.923	5	5	29.8	16.93
Q15257	PPP2R4	Serine/threonine-protein phosphatase 2A activator	0.923	3	3	10.1	40.667
P33176	KIF5B	Kinesin-1 heavy chain	0.921	12	12	13.5	109.68
Q9UNS2	COPS3	COP9 signalosome complex subunit 3	0.921	4	4	12.3	47.873
Q9Y5K5	UCHL5	Ubiquitin carboxyl-terminal hydrolase isozyme L5	0.921	2	2	5.8	37.606
P05388	RPLP0	60S acidic ribosomal protein P0	0.918	3	3	9.5	34.273
P20671	HIST1H2AD	Histone H2A type 1-D	0.918	5	3	26.2	14.107
Q9NQR4	NIT2	Omega-amidase NIT2	0.917	3	3	12.7	30.608
P07900	HSP90AA1	Heat shock protein HSP 90-alpha	0.916	29	17	33.1	84.659
P08238	HSP90AB1	Heat shock protein HSP 90-beta	0.915	27	13	35.2	83.263
P62826	RAN	GTP-binding nuclear protein Ran	0.915	5	5	23.6	24.423
P50995	ANXA11	Annexin A11	0.914	4	4	9.3	54.389
Q5T6V5	C9orf64	UPF0553 protein C9orf64	0.914	3	3	9.1	39.028
P10155	TROVE2	60 kDa SS-A/Ro ribonucleoprotein	0.911	2	2	3.5	60.67
O95793	STAU1	Double-stranded RNA-binding protein Staufen homolog 1	0.91	2	2	4.5	63.182
P19623	SRM	Spermidine synthase	0.91	2	2	7	33.824
P53004	BLVRA	Biliverdin reductase A	0.91	6	6	21.3	33.428
P62244	RPS15A	40S ribosomal protein S15a	0.91	5	5	33.1	14.839
Q15631	TSN	Translin	0.91	3	3	13.6	26.183
Q01813	PFKP	ATP-dependent 6-phosphofructokinase, platelet type	0.909	10	7	13.6	85.595
Q86V21	AACS	Acetoacetyl-CoA synthetase	0.909	4	4	5.1	75.143
O60763	USO1	General vesicular transport factor p115	0.908	4	4	5.4	107.89
P04080	CSTB	Cystatin-B	0.908	3	3	33.7	11.139
P11940	PABPC1	Polyadenylate-binding protein 1	0.904	12	12	17.8	70.67
P38919	EIF4A3	Eukaryotic initiation factor 4A-III;Eukaryotic initiation factor 4A-III, N-terminally processed	0.902	7	4	15.8	46.871
P49588	AARS	Alanine--tRNA ligase, cytoplasmic	0.902	11	11	13.4	106.81
P54619	PRKAG1	5'-AMP-activated protein kinase subunit gamma-1	0.902	2	2	6.6	37.579
P17858	PFKL	ATP-dependent 6-phosphofructokinase, liver type	0.901	9	6	11.2	85.018
P55060	CSE1L	Exportin-2	0.901	9	9	9.6	110.42
Q969H8	MYDGF	Myeloid-derived growth factor	0.901	2	2	13.9	18.795
O75083	WDR1	WD repeat-containing protein 1	0.899	6	6	9.6	66.193
Q9UQ80	PA2G4	Proliferation-associated protein 2G4	0.899	14	14	39.6	43.786
P54578	USP14	Ubiquitin carboxyl-terminal hydrolase 14	0.897	5	5	10.3	56.068
P11172	UMPS	Orotate phosphoribosyltransferase;Orotidine 5'-phosphate decarboxylase;Uridine 5'-monophosphate synthase	0.895	5	5	9.2	52.221
P51149	RAB7A	Ras-related protein Rab-7a	0.895	3	3	16.4	23.489
A0A2R8Y4L2	HNRNPA1L3	Heterogeneous nuclear ribonucleoprotein A1-like 3	0.894	2	2	6.5	29.173
P07737	PFN1	Profilin-1	0.894	8	8	54.3	15.054
P51148	RAB5C	Ras-related protein Rab-5C	0.894	3	1	15.7	23.482
P60174	TPI1	Triosephosphate isomerase	0.894	6	6	30.9	26.669
Q96KP4	CNDP2	Cytosolic non-specific dipeptidase	0.894	7	7	16.8	52.878
Q12765	SCRN1	Secernin-1	0.893	4	4	8.5	46.382
Q96FW1	OTUB1	Ubiquitin thioesterase OTUB1	0.893	4	4	16.2	31.284
P62993	GRB2	Growth factor receptor-bound protein 2	0.892	2	2	7.8	25.206
P63241	EIF5A	Eukaryotic translation initiation factor 5A-1	0.892	6	6	29.2	16.832
O15372	EIF3H	Eukaryotic translation initiation factor 3 subunit H	0.89	5	5	13.6	39.93
P52209	PGD	6-phosphogluconate dehydrogenase, decarboxylating	0.89	9	9	18.8	53.139
Q07020	RPL18	60S ribosomal protein L18	0.89	4	4	25	21.634
O60749	SNX2	Sorting nexin-2	0.888	5	3	10.8	58.47
P61966	AP1S1	AP-1 complex subunit sigma-1A	0.888	2	2	15.8	18.733
P43686	PSMC4	26S protease regulatory subunit 6B	0.884	2	2	5.3	47.366
P52298	NCBP2	Nuclear cap-binding protein subunit 2	0.884	2	2	12.2	18.001
Q9NY33	DPP3	Dipeptidyl peptidase 3	0.884	9	9	14.9	82.588
Q9Y265	RUVBL1	RuvB-like 1	0.884	5	5	12.3	50.227
P62906	RPL10A	60S ribosomal protein L10a	0.882	2	2	7.4	24.831
Q16881	TXNRD1	Thioredoxin reductase 1, cytoplasmic	0.882	2	2	3.2	70.905
O95861	BPNT1	3'(2'),5'-bisphosphate nucleotidase 1	0.881	3	3	10.1	33.392
P07108	DBI	Acyl-CoA-binding protein	0.881	4	4	31	10.044
Q9NR31	SAR1A	GTP-binding protein SAR1a	0.881	2	2	11.6	22.367
P61604	HSPE1	10 kDa heat shock protein, mitochondrial	0.879	4	4	41.2	10.932
Q9H3U1	UNC45A	Protein unc-45 homolog A	0.878	3	3	3.3	103.08
P35244	RPA3	Replication protein A 14 kDa subunit	0.877	2	2	14.9	13.569
P61221	ABCE1	ATP-binding cassette sub-family E member 1	0.877	4	4	6.8	67.314
Q14764	MVP	Major vault protein	0.877	5	5	5.7	99.326
Q6AI08	HEATR6	HEAT repeat-containing protein 6	0.875	3	3	2.8	128.78
Q9NSD9	FARSB	Phenylalanine--tRNA ligase beta subunit	0.875	7	7	11.7	66.115
Q04917	YWHAH	14-3-3 protein eta	0.874	8	5	32.1	28.218
O43747	AP1G1	AP-1 complex subunit gamma-1	0.873	4	4	4.5	91.35
P48637	GSS	Glutathione synthetase	0.873	6	6	10.8	52.384
P60983	GMFB	Glia maturation factor beta	0.873	3	3	21.1	16.713
Q9Y6Q5	AP1M2	AP-1 complex subunit mu-2	0.872	5	2	12.1	48.108
P41240	CSK	Tyrosine-protein kinase CSK	0.87	2	2	3.6	50.704
Q9HAV0	GNB4	Guanine nucleotide-binding protein subunit beta-4	0.87	2	2	5	37.567
Q7L2H7	EIF3M	Eukaryotic translation initiation factor 3 subunit M	0.869	2	2	7.5	42.502
Q9Y678	COPG1	Coatomer subunit gamma-1	0.869	3	3	3.5	97.717
P60842	EIF4A1	Eukaryotic initiation factor 4A-I	0.868	18	9	39.4	46.153
Q96G03	PGM2	Phosphoglucomutase-2	0.868	5	5	9.2	68.283
P12081	HARS	Histidine--tRNA ligase, cytoplasmic	0.867	8	8	15.1	57.41
Q92499	DDX1	ATP-dependent RNA helicase DDX1	0.867	7	7	9.7	82.431
Q99880	HIST1H2BL	Histone H2B type 1-L	0.867	5	5	27	13.952
P49189	ALDH9A1	4-trimethylaminobutyraldehyde dehydrogenase	0.866	2	2	4	53.801
P30044	PRDX5	Peroxiredoxin-5, mitochondrial	0.865	5	5	29	22.086
O00757	FBP2	Fructose-1,6-bisphosphatase isozyme 2	0.864	2	1	6.2	36.743
P39023	RPL3	60S ribosomal protein L3	0.864	5	5	10.7	46.108
P50583	NUDT2	Bis(5'-nucleosyl)-tetraphosphatase [asymmetrical]	0.864	2	2	9.5	16.829
Q7Z2Z2	EFTUD1	Elongation factor Tu GTP-binding domain-containing protein 1	0.864	2	2	1.9	125.43
P11021	HSPA5	78 kDa glucose-regulated protein	0.862	14	13	28.1	72.332
P20340	RAB6A	Ras-related protein Rab-6A	0.861	3	3	17.8	23.593
Q07812	BAX	Apoptosis regulator BAX	0.861	2	2	12.5	21.184
P21333	FLNA	Filamin-A	0.859	55	49	23	280.74
Q09028	RBBP4	Histone-binding protein RBBP4	0.859	6	2	14.6	47.655
Q96IJ6	GMPPA	Mannose-1-phosphate guanyltransferase alpha	0.859	3	3	9	46.291
Q9Y285	FARSA	Phenylalanine--tRNA ligase alpha subunit	0.859	2	2	3.5	57.563
Q15435	PPP1R7	Protein phosphatase 1 regulatory subunit 7	0.858	4	4	12.8	41.564
P62136	PPP1CA	Serine/threonine-protein phosphatase PP1-alpha catalytic subunit	0.854	4	3	12.1	37.512
Q9Y490	TLN1	Talin-1	0.854	12	12	5.5	269.76
P19338	NCL	Nucleolin	0.853	12	12	15.1	76.613
Q9NZL4	HSPBP1	Hsp70-binding protein 1	0.853	3	3	7.5	39.302
O14980	XPO1	Exportin-1	0.852	8	8	7.5	123.38
Q9UNE7	STUB1	E3 ubiquitin-protein ligase CHIP	0.852	3	3	9.2	34.856
O43592	XPOT	Exportin-T	0.85	7	7	7.4	109.96
O43681	ASNA1	ATPase ASNA1	0.85	3	3	7.5	38.792
P49327	FASN	[Acyl-carrier-protein] S-acetyltransferase;[Acyl-carrier-protein] S-malonyltransferase;3-hydroxyacyl-[acyl-carrier-protein] dehydratase;3-oxoacyl-[acyl-carrier-protein] reductase;3-oxoacyl-[acyl-carrier-protein] synthase;Enoyl-[acyl-carrier-protein] reductase;Fatty acid synthase;Oleoyl-[acyl-carrier-protein] hydrolase	0.849	42	42	18	273.42
Q14203	DCTN1	Dynactin subunit 1	0.848	6	6	4.9	141.69
P35580	MYH10	Myosin-10	0.847	13	6	6.1	229
O60502	MGEA5	Protein O-GlcNAcase	0.846	6	6	5.3	102.91
Q9H832	UBE2Z	Ubiquitin-conjugating enzyme E2 Z	0.846	3	3	10.7	38.21
P14314	PRKCSH	Glucosidase 2 subunit beta	0.845	5	5	10.6	59.425
P55072	VCP	Transitional endoplasmic reticulum ATPase	0.845	14	14	15.9	89.321
P21399	ACO1	Cytoplasmic aconitate hydratase	0.842	4	4	4.4	98.398
P30626	SRI	Sorcin	0.842	5	5	24.7	21.676
P55263	ADK	Adenosine kinase	0.842	5	5	14.9	40.545
Q13509	TUBB3	Tubulin beta-3 chain	0.841	10	1	26.4	50.432
Q9BTW9	TBCD	Tubulin-specific chaperone D	0.841	4	4	3.6	132.6
P49411	TUFM	Elongation factor Tu, mitochondrial	0.84	5	5	12.4	49.541
Q04446	GBE1	1,4-alpha-glucan-branching enzyme	0.839	2	2	3.1	80.473
Q14166	TTLL12	Tubulin--tyrosine ligase-like protein 12	0.839	2	2	3.4	74.403
P61326	MAGOH	Protein mago nashi homolog	0.838	6	6	35.6	17.163
P18669	PGAM1	Phosphoglycerate mutase 1	0.836	4	4	16.5	28.804
Q9Y2B0	CNPY2	Protein canopy homolog 2	0.836	2	2	14.3	20.652
O43488	AKR7A2	Aflatoxin B1 aldehyde reductase member 2	0.833	2	2	8.6	39.589
O43760	SYNGR2	Synaptogyrin-2	0.831	4	4	17	24.81
P09012	SNRPA	U1 small nuclear ribonucleoprotein A	0.831	3	1	8.9	31.279
P13489	RNH1	Ribonuclease inhibitor	0.829	3	3	8.9	49.973
P14735	IDE	Insulin-degrading enzyme	0.829	5	5	5.2	117.97
Q12905	ILF2	Interleukin enhancer-binding factor 2	0.828	5	5	17.2	43.062
Q01581	HMGCS1	Hydroxymethylglutaryl-CoA synthase, cytoplasmic	0.827	3	3	6.3	57.293
P09493	TPM1	Tropomyosin alpha-1 chain	0.826	5	1	16.9	32.708
P67809	YBX1	Nuclease-sensitive element-binding protein 1	0.826	2	2	8.3	35.924
P35579	MYH9	Myosin-9	0.825	38	30	17.6	226.53
O75874	IDH1	Isocitrate dehydrogenase [NADP] cytoplasmic	0.824	12	11	30.9	46.659
P61457	PCBD1	Pterin-4-alpha-carbinolamine dehydratase	0.824	2	2	17.3	11.999
Q15181	PPA1	Inorganic pyrophosphatase	0.822	3	3	9	32.66
P34896	SHMT1	Serine hydroxymethyltransferase, cytosolic	0.82	2	2	3.9	53.082
P37108	SRP14	Signal recognition particle 14 kDa protein	0.819	3	3	16.9	14.57
P40121	CAPG	Macrophage-capping protein	0.815	5	5	17	38.498
P35080	PFN2	Profilin-2	0.814	2	2	15	15.046
Q9ULZ3	PYCARD	Apoptosis-associated speck-like protein containing a CARD	0.812	3	3	15.9	21.627
P09960	LTA4H	Leukotriene A-4 hydrolase	0.811	8	8	15.2	69.284
P35606	COPB2	Coatomer subunit beta'	0.811	3	3	3.3	102.49
P53621	COPA	Coatomer subunit alpha;Proxenin;Xenin	0.81	4	4	3.3	138.34
P61956	SUMO2	Small ubiquitin-related modifier 2	0.81	3	3	27.4	10.871
Q01082	SPTBN1	Spectrin beta chain, non-erythrocytic 1	0.81	15	15	6.2	274.61
P23528	CFL1	Cofilin-1	0.809	4	4	24.7	18.502
P51452	DUSP3	Dual specificity protein phosphatase 3	0.809	2	2	14.1	20.478
Q15393	SF3B3	Splicing factor 3B subunit 3	0.806	7	7	5.3	135.58
Q8TEX9	IPO4	Importin-4	0.805	4	4	3.5	118.71
P10768	ESD	S-formylglutathione hydrolase	0.802	2	2	7.1	31.462
P55786	NPEPPS	Puromycin-sensitive aminopeptidase	0.801	17	17	18.3	103.28
P19105	MYL12A	Myosin regulatory light chain 12A	0.798	5	5	29.8	19.794
P15311	EZR	Ezrin	0.797	7	4	11.1	69.412
Q9BT78	COPS4	COP9 signalosome complex subunit 4	0.797	5	5	14	46.268
Q9P289	STK26	Serine/threonine-protein kinase 26	0.796	3	3	6.2	46.528
P22102	GART	Phosphoribosylamine--glycine ligase;Phosphoribosylformylglycinamidine cyclo-ligase;Phosphoribosylglycinamide formyltransferase;Trifunctional purine biosynthetic protein adenosine-3	0.795	4	4	3.6	107.77
Q14152	EIF3A	Eukaryotic translation initiation factor 3 subunit A	0.794	7	7	4.8	166.57
P13667	PDIA4	Protein disulfide-isomerase A4	0.791	6	6	10.5	72.932
Q13232	NME3	Nucleoside diphosphate kinase 3	0.791	2	2	13.6	19.015
Q14980	NUMA1	Nuclear mitotic apparatus protein 1	0.788	4	4	1.9	238.26
Q9NZM1	MYOF	Myoferlin	0.788	7	7	3.6	234.71
Q8N335	GPD1L	Glycerol-3-phosphate dehydrogenase 1-like protein	0.785	2	2	5.4	38.418
Q15233	NONO	Non-POU domain-containing octamer-binding protein	0.781	3	2	5.9	54.231
Q71UI9	H2AFV	Histone H2A.V	0.779	4	2	31.2	13.509
Q96BM9	ARL8A	ADP-ribosylation factor-like protein 8A	0.778	2	1	9.7	21.416
Q01469	FABP5	Fatty acid-binding protein, epidermal	0.773	2	2	13.3	15.164
Q9HC38	GLOD4	Glyoxalase domain-containing protein 4	0.773	3	3	8.6	34.793
P17174	GOT1	Aspartate aminotransferase, cytoplasmic	0.769	5	5	13.8	46.247
Q9UJ70	NAGK	N-acetyl-D-glucosamine kinase	0.769	3	3	10.5	37.375
Q03426	MVK	Mevalonate kinase	0.767	2	2	5.8	42.45
P14625	HSP90B1	Endoplasmin	0.766	14	13	18.9	92.468
P11413	G6PD	Glucose-6-phosphate 1-dehydrogenase	0.764	13	13	23.5	59.256
P28838	LAP3	Cytosol aminopeptidase	0.763	9	9	19.8	56.166
P62491	RAB11A	Ras-related protein Rab-11A	0.763	6	6	28.7	24.393
Q9Y4L1	HYOU1	Hypoxia up-regulated protein 1	0.763	8	8	8.2	111.33
P26639	TARS	Threonine--tRNA ligase, cytoplasmic	0.761	5	5	6.9	83.434
P29373	CRABP2	Cellular retinoic acid-binding protein 2	0.761	7	6	41.3	15.693
P20073	ANXA7	Annexin A7	0.756	8	8	18.2	52.739
O75390	CS	Citrate synthase, mitochondrial	0.753	3	3	8.2	51.712
Q13813	SPTAN1	Spectrin alpha chain, non-erythrocytic 1	0.753	8	8	3.1	284.54
P30101	PDIA3	Protein disulfide-isomerase A3	0.746	5	5	10.7	56.782
P40939	HADHA	Long chain 3-hydroxyacyl-CoA dehydrogenase;Long-chain enoyl-CoA hydratase;Trifunctional enzyme subunit alpha, mitochondrial	0.746	2	2	2.8	82.999
P63165	SUMO1	Small ubiquitin-related modifier 1	0.746	3	3	34.7	11.557
Q99536	VAT1	Synaptic vesicle membrane protein VAT-1 homolog	0.745	4	4	14	41.92
Q14974	KPNB1	Importin subunit beta-1	0.735	10	10	13.1	97.169
Q15029	EFTUD2	116 kDa U5 small nuclear ribonucleoprotein component	0.734	5	4	5.7	109.43
P47813	EIF1AX	Eukaryotic translation initiation factor 1A, X-chromosomal	0.733	2	2	16	16.46
P80723	BASP1	Brain acid soluble protein 1	0.73	2	2	12.3	22.693
P10809	HSPD1	60 kDa heat shock protein, mitochondrial	0.729	7	7	12.9	61.054
P38646	HSPA9	Stress-70 protein, mitochondrial	0.727	6	6	10.5	73.68
P30520	ADSS	Adenylosuccinate synthetase isozyme 2	0.723	3	3	8.8	50.097
P00491	PNP	Purine nucleoside phosphorylase	0.722	3	3	10.4	32.118
P30740	SERPINB1	Leukocyte elastase inhibitor	0.722	6	6	19.5	42.741
P61978	HNRNPK	Heterogeneous nuclear ribonucleoprotein K	0.722	8	8	18.6	50.976
Q9UMS4	PRPF19	Pre-mRNA-processing factor 19	0.718	2	2	4.2	55.18
Q7KZF4	SND1	Staphylococcal nuclease domain-containing protein 1	0.717	11	11	14	102
P51570	GALK1	Galactokinase	0.714	7	7	20.4	42.272
P07355	ANXA2	Annexin A2	0.713	10	10	30.1	38.604
P04843	RPN1	Dolichyl-diphosphooligosaccharide--protein glycosyltransferase subunit 1	0.702	4	4	7.4	68.569
P27824	CANX	Calnexin	0.702	4	4	6.8	67.567
Q06323	PSME1	Proteasome activator complex subunit 1	0.698	7	7	29.3	28.723
Q8N6T3	ARFGAP1	ADP-ribosylation factor GTPase-activating protein 1	0.694	2	2	5.9	44.667
Q8N8N7	PTGR2	Prostaglandin reductase 2	0.692	2	2	5.1	38.499
Q15084	PDIA6	Protein disulfide-isomerase A6	0.687	4	4	12	48.121
P52292	KPNA2	Importin subunit alpha-1	0.685	4	4	9.5	57.861
P60981	DSTN	Destrin	0.683	2	2	12.1	18.506
Q9UL46	PSME2	Proteasome activator complex subunit 2	0.681	4	4	17.6	27.401
Q9HAB8	PPCS	Phosphopantothenate--cysteine ligase	0.679	2	2	6.4	34.005
P16152	CBR1	Carbonyl reductase [NADPH] 1	0.677	4	3	17.7	30.375
Q9NRV9	HEBP1	Heme-binding protein 1	0.677	2	2	13.2	21.097
P07237	P4HB	Protein disulfide-isomerase	0.675	9	9	15.9	57.116
Q00796	SORD	Sorbitol dehydrogenase	0.675	2	2	7	38.324
Q14019	COTL1	Coactosin-like protein	0.674	2	2	10.6	15.945
P15924	DSP	Desmoplakin	0.669	4	4	1.3	331.77
O75828	CBR3	Carbonyl reductase [NADPH] 3	0.663	2	1	8.7	30.85
P40926	MDH2	Malate dehydrogenase, mitochondrial	0.663	5	5	17.2	35.503
Q8NDH3	NPEPL1	Probable aminopeptidase NPEPL1	0.659	4	4	8.4	55.86
Q9BS40	LXN	Latexin	0.656	2	2	8.6	25.75
Q9UHD9	UBQLN2	Ubiquilin-2	0.654	2	2	4.2	65.695
Q96T76	MMS19	MMS19 nucleotide excision repair protein homolog	0.652	2	2	1.7	113.29
P49591	SARS	Serine--tRNA ligase, cytoplasmic	0.649	3	3	7	58.777
P00966	ASS1	Argininosuccinate synthase	0.645	4	4	7.5	46.53
P63092	GNAS	Guanine nucleotide-binding protein G(s) subunit alpha isoforms short	0.644	4	3	10.7	45.664
O00159	MYO1C	Unconventional myosin-Ic	0.636	3	3	2.4	121.68
Q7Z4W1	DCXR	L-xylulose reductase	0.635	3	3	11.9	25.913
P51572	BCAP31	B-cell receptor-associated protein 31	0.625	2	2	8.1	27.991
P35637	FUS	RNA-binding protein FUS	0.624	2	2	4	53.425
P60468	SEC61B	Protein transport protein Sec61 subunit beta	0.623	2	2	26	9.9743
Q12907	LMAN2	Vesicular integral-membrane protein VIP36	0.62	2	2	5.9	40.228
Q15149	PLEC	Plectin	0.611	29	27	6.3	531.78
Q9BV40	VAMP8	Vesicle-associated membrane protein 8	0.61	3	3	33	11.438
P39656	DDOST	Dolichyl-diphosphooligosaccharide--protein glycosyltransferase 48 kDa subunit	0.606	2	2	3.5	50.8
P48735	IDH2	Isocitrate dehydrogenase [NADP], mitochondrial	0.599	6	5	12.2	50.909
Q71DI3	HIST2H3A	Histone H3.2	0.596	2	2	10.3	15.388
Q08J23	NSUN2	tRNA (cytosine(34)-C(5))-methyltransferase	0.592	2	2	2.7	86.47
P67812	SEC11A	Signal peptidase complex catalytic subunit SEC11A	0.589	2	2	9.5	20.625
P38159	RBMX	RNA-binding motif protein, X chromosome;RNA-binding motif protein, X chromosome, N-terminally processed	0.576	6	6	15.1	42.331
P48449	LSS	Lanosterol synthase	0.576	3	3	4.1	83.308
Q96QK1	VPS35	Vacuolar protein sorting-associated protein 35	0.576	4	4	4.9	91.706
O43795	MYO1B	Unconventional myosin-Ib	0.573	2	2	1.8	131.98
P02786	TFRC	Transferrin receptor protein 1;Transferrin receptor protein 1, serum form	0.564	6	6	8.6	84.87
P23284	PPIB	Peptidyl-prolyl cis-trans isomerase B	0.553	4	4	21.3	23.742
Q96IU4	ABHD14B	Alpha/beta hydrolase domain-containing protein 14B	0.534	2	2	8.1	22.345
Q15102	PAFAH1B3	Platelet-activating factor acetylhydrolase IB subunit gamma	0.529	2	2	7.8	25.734
Q9BPX5	ARPC5L	Actin-related protein 2/3 complex subunit 5-like protein	0.522	3	2	21.6	16.941
P42224	STAT1	Signal transducer and activator of transcription 1-alpha/beta	0.52	8	8	11.2	87.334
P15559	NQO1	NAD(P)H dehydrogenase [quinone] 1	0.518	2	2	7.7	30.867
P52272	HNRNPM	Heterogeneous nuclear ribonucleoprotein M	0.511	3	3	4.1	77.515
Q9HDC9	APMAP	Adipocyte plasma membrane-associated protein	0.509	3	3	6.5	46.48
P08133	ANXA6	Annexin A6	0.499	10	10	15.3	75.872
P84103	SRSF3	Serine/arginine-rich splicing factor 3	0.496	2	2	12.8	19.329
Q16629	SRSF7	Serine/arginine-rich splicing factor 7	0.496	2	2	8.8	27.366
Q14847	LASP1	LIM and SH3 domain protein 1	0.491	2	2	9.6	29.717
P06748	NPM1	Nucleophosmin	0.488	3	3	9.9	32.575
Q16719	KYNU	Kynureninase	0.485	5	5	12.7	52.351
P16435	POR	NADPH--cytochrome P450 reductase	0.47	2	2	2.5	76.689
P21266	GSTM3	Glutathione S-transferase Mu 3	0.461	4	4	16	26.559
P99999	CYCS	Cytochrome c	0.457	4	4	32.4	11.749
P19367	HK1	Hexokinase-1	0.409	3	3	2.9	102.48
P06737	PYGL	Glycogen phosphorylase, liver form	0.405	5	2	5.5	97.147
P05783	KRT18	Keratin, type I cytoskeletal 18	0.38	29	19	55.3	48.057
Q15691	MAPRE1	Microtubule-associated protein RP/EB family member 1	0.37	2	2	6.3	29.999
P16401	HIST1H1B	Histone H1.5	0.317	2	2	11.9	22.58
P20700	LMNB1	Lamin-B1	0.309	4	3	7.7	66.408
Q8TCU6	PREX1	Phosphatidylinositol 3,4,5-trisphosphate-dependent Rac exchanger 1 protein	0.304	9	9	5.1	186.2
Q9UHD8	SEPTIN9	Septin-9	0.273	2	2	3.1	65.401
Q9UHX1	PUF60	Poly(U)-binding-splicing factor PUF60	0.272	3	3	3.6	59.875
P05161	ISG15	Ubiquitin-like protein ISG15	0.253	4	4	23	17.887
P02545	LMNA	Lamin-A/C;Prelamin-A/C	0.245	13	12	19	74.139
P61019	RAB2A	Ras-related protein Rab-2A	0.216	3	3	20.3	23.545
Q9Y6U3	SCIN	Scinderin	0.086	6	6	9.7	80.488
