# Supplementary material for: Proteomic Analysis Reveals Major Proteins and Pathways That Mediate the Effect of 17-β-Estradiol in Cell Division and Apoptosis in Breast Cancer MCF7 Cells
Source: J Proteome Res. 2024 Oct 11;23(11):4835–48. doi: 10.1021/acs.jproteome.4c00102 (PMC11536429; doi:10.1021/acs.jproteome.4c00102)
Supplement: Supplementary file 3 — pr4c00102_si_004.xlsx [file pr4c00102_si_004.xlsx]

## Sheet: Supplementary Table S2_E2 profi
Supporting Table S2: List of quantified nuclear proteins
Protein ID	Gene name	Protein name	Ratio L/H normalized (E2/vehicle)	Peptides	Unique peptides	Sequence coverage [%]	Mol. weight [kDa]
Q6UXG2	KIAA1324	UPF0577 protein KIAA1324	3.994	2	2	2.1	111.38
P38159	RBMX	RNA-binding motif protein, X chromosome;RNA-binding motif protein, X chromosome, N-terminally processed	3.268	10	10	24.6	42.331
Q8TD06	AGR3	Anterior gradient protein 3 homolog	3.2	4	3	28.3	19.171
P00918	CA2	Carbonic anhydrase 2	3.047	5	5	20	29.246
Q13151	HNRNPA0	Heterogeneous nuclear ribonucleoprotein A0	3.007	2	2	10.2	30.84
Q9Y2W1	THRAP3	Thyroid hormone receptor-associated protein 3	2.768	4	4	4.4	108.66
P98179	RBM3	RNA-binding protein 3	2.661	2	2	9.6	17.17
Q14677	CLINT1	Clathrin interactor 1	2.483	2	2	3.8	68.259
P31942	HNRNPH3	Heterogeneous nuclear ribonucleoprotein H3	2.481	4	4	13	36.926
P67809	YBX1	Nuclease-sensitive element-binding protein 1	2.224	5	5	28.4	35.924
P24468	NR2F2	COUP transcription factor 2	2.18	2	2	4.3	45.571
Q13740	ALCAM	CD166 antigen	2.083	5	5	7.7	65.102
Q96I24	FUBP3	Far upstream element-binding protein 3	2.079	6	6	11.4	61.64
P51114	FXR1	Fragile X mental retardation syndrome-related protein 1	2.038	2	2	2.6	69.72
Q15056	EIF4H	Eukaryotic translation initiation factor 4H	1.939	2	2	10.9	27.385
Q8N684	CPSF7	Cleavage and polyadenylation specificity factor subunit 7	1.932	3	3	6.6	52.049
P16403	HIST1H1C	Histone H1.2	1.918	8	1	27.7	21.364
O75821	EIF3G	Eukaryotic translation initiation factor 3 subunit G	1.861	2	2	10.6	35.611
O60716	CTNND1	Catenin delta-1	1.832	2	2	3	108.17
P46783	RPS10	40S ribosomal protein S10	1.829	2	2	9.1	18.898
Q13492	PICALM	Phosphatidylinositol-binding clathrin assembly protein	1.818	2	2	2.6	70.754
P49736	MCM2	DNA replication licensing factor MCM2	1.803	6	6	7.7	101.89
Q15637	SF1	Splicing factor 1	1.8	3	3	5.3	68.329
Q9UHD8	SEPTIN9	Septin-9	1.794	7	7	13.5	65.401
P09651	HNRNPA1	Heterogeneous nuclear ribonucleoprotein A1;Heterogeneous nuclear ribonucleoprotein A1, N-terminally processed	1.794	7	7	24.5	38.746
P33993	MCM7	DNA replication licensing factor MCM7	1.77	5	5	7.8	81.307
P11940	PABPC1	Polyadenylate-binding protein 1	1.768	13	13	20.1	70.67
P35637	FUS	RNA-binding protein FUS	1.765	5	5	11.6	53.425
P11586	MTHFD1	C-1-tetrahydrofolate synthase, cytoplasmic;C-1-tetrahydrofolate synthase, cytoplasmic, N-terminally processed;Formyltetrahydrofolate synthetase;Methenyltetrahydrofolate cyclohydrolase;Methylenetetrahydrofolate dehydrogenase	1.747	15	15	17.5	101.53
P16402	HIST1H1D	Histone H1.3	1.74	8	1	26.7	22.35
P09497	CLTB	Clathrin light chain B	1.662	3	3	11.4	25.19
Q8N163	CCAR2	Cell cycle and apoptosis regulator protein 2	1.658	3	3	3.1	102.9
O15371	EIF3D	Eukaryotic translation initiation factor 3 subunit D	1.637	2	2	3.8	63.972
O75369	FLNB	Filamin-B	1.619	37	32	16.1	278.16
P05026	ATP1B1	Sodium/potassium-transporting ATPase subunit beta-1	1.61	3	3	11.9	35.061
Q96CN7	ISOC1	Isochorismatase domain-containing protein 1	1.607	2	2	8.7	32.236
P42166	TMPO	Lamina-associated polypeptide 2, isoform alpha;Thymopentin;Thymopoietin	1.595	11	4	18.2	75.491
O95994	AGR2	Anterior gradient protein 2 homolog	1.574	5	4	26.9	19.979
Q9UQ35	SRRM2	Serine/arginine repetitive matrix protein 2	1.574	2	2	0.7	299.61
O60493	SNX3	Sorting nexin-3	1.567	2	2	9.3	18.762
Q9NQ29	LUC7L	Putative RNA-binding protein Luc7-like 1	1.565	3	2	9.7	43.727
Q49A26	GLYR1	Putative oxidoreductase GLYR1	1.564	2	2	4.3	60.547
Q09666	AHNAK	Neuroblast differentiation-associated protein AHNAK	1.561	61	61	23.1	629.09
Q02790	FKBP4	Peptidyl-prolyl cis-trans isomerase FKBP4;Peptidyl-prolyl cis-trans isomerase FKBP4, N-terminally processed	1.552	7	7	18.1	51.804
P50402	EMD	Emerin	1.547	4	4	16.9	28.994
O43760	SYNGR2	Synaptogyrin-2	1.546	3	3	13.4	24.81
Q9NP81	SARS2	Serine--tRNA ligase, mitochondrial	1.544	3	3	10	58.282
P42167	TMPO	Lamina-associated polypeptide 2, isoforms beta/gamma;Thymopentin;Thymopoietin	1.544	10	3	23.1	50.67
Q13641	TPBG	Trophoblast glycoprotein	1.541	2	2	4.3	46.031
P26599	PTBP1	Polypyrimidine tract-binding protein 1	1.538	5	5	10.8	59.632
Q14566	MCM6	DNA replication licensing factor MCM6	1.52	4	4	5.7	92.888
P23771	GATA3	Trans-acting T-cell-specific transcription factor GATA-3	1.514	2	2	6.1	47.915
Q5JTV8	TOR1AIP1	Torsin-1A-interacting protein 1	1.514	3	3	6.7	66.248
O00571	DDX3X	ATP-dependent RNA helicase DDX3X	1.511	10	9	15.6	73.243
Q15366	PCBP2	Poly(rC)-binding protein 2	1.502	3	2	12.1	38.58
Q99613	EIF3C	Eukaryotic translation initiation factor 3 subunit C	1.5	3	3	3.6	105.34
P21926	CD9	CD9 antigen	1.489	4	4	9.6	25.416
P18621	RPL17	60S ribosomal protein L17	1.486	2	2	13	21.397
P60228	EIF3E	Eukaryotic translation initiation factor 3 subunit E	1.483	3	3	5.6	52.22
Q9UMX0	UBQLN1	Ubiquilin-1	1.483	2	2	5.6	62.518
P31943	HNRNPH1	Heterogeneous nuclear ribonucleoprotein H;Heterogeneous nuclear ribonucleoprotein H, N-terminally processed	1.48	7	4	17.1	49.229
O75534	CSDE1	Cold shock domain-containing protein E1	1.479	2	2	2.5	88.884
O95782	AP2A1	AP-2 complex subunit alpha-1	1.467	7	7	7.4	107.54
Q9NWU5	MRPL22	39S ribosomal protein L22, mitochondrial	1.466	2	2	12.1	23.64
P05023	ATP1A1	Sodium/potassium-transporting ATPase subunit alpha-1	1.465	10	10	12.3	112.89
P53992	SEC24C	Protein transport protein Sec24C	1.455	4	4	4.4	118.32
P25205	MCM3	DNA replication licensing factor MCM3	1.452	5	5	5.7	90.98
Q96T88	UHRF1	E3 ubiquitin-protein ligase UHRF1	1.451	2	2	2.5	89.813
O60701	UGDH	UDP-glucose 6-dehydrogenase	1.45	13	13	30.4	55.023
O94776	MTA2	Metastasis-associated protein MTA2	1.447	9	9	15.7	75.022
Q6PL18	ATAD2	ATPase family AAA domain-containing protein 2	1.443	4	4	3	158.55
Q9NR45	NANS	Sialic acid synthase	1.441	2	2	8.9	40.307
Q9NR77	PXMP2	Peroxisomal membrane protein 2	1.441	2	2	9.7	22.252
P61106	RAB14	Ras-related protein Rab-14	1.44	2	2	11.2	23.897
Q9UBT2	UBA2	SUMO-activating enzyme subunit 2	1.437	2	2	2.5	71.223
P35241	RDX	Radixin	1.437	11	5	17.2	68.563
Q9Y4Z0	LSM4	U6 snRNA-associated Sm-like protein LSm4	1.431	2	2	15.8	15.35
Q96DA6	DNAJC19	Mitochondrial import inner membrane translocase subunit TIM14	1.418	2	2	19.8	12.498
Q13228	SELENBP1	Selenium-binding protein 1	1.413	6	6	14.8	52.39
P51858	HDGF	Hepatoma-derived growth factor	1.406	4	4	15	26.788
Q14247	CTTN	Src substrate cortactin	1.402	2	2	4.9	61.585
O43290	SART1	U4/U6.U5 tri-snRNP-associated protein 1	1.4	5	5	8.2	90.254
P61978	HNRNPK	Heterogeneous nuclear ribonucleoprotein K	1.392	12	12	26.8	50.976
P17931	LGALS3	Galectin-3	1.391	6	6	28.4	26.152
P02786	TFRC	Transferrin receptor protein 1;Transferrin receptor protein 1, serum form	1.39	8	8	11.7	84.87
Q01130	SRSF2	Serine/arginine-rich splicing factor 2	1.39	4	4	21.7	25.476
P46013	MKI67	Antigen KI-67	1.386	2	2	1.4	358.69
P33991	MCM4	DNA replication licensing factor MCM4	1.383	4	4	5.3	96.557
Q15020	SART3	Squamous cell carcinoma antigen recognized by T-cells 3	1.377	2	2	2.8	109.93
Q13283	G3BP1	Ras GTPase-activating protein-binding protein 1	1.368	4	4	9.9	52.164
P52948	NUP98	Nuclear pore complex protein Nup96;Nuclear pore complex protein Nup98;Nuclear pore complex protein Nup98-Nup96	1.365	2	2	1	197.58
Q01813	PFKP	ATP-dependent 6-phosphofructokinase, platelet type	1.363	2	2	2.6	85.595
P09496	CLTA	Clathrin light chain A	1.363	3	3	10.5	27.076
P05387	RPLP2	60S acidic ribosomal protein P2	1.362	2	2	39.1	11.665
P60866	RPS20	40S ribosomal protein S20	1.359	2	2	19.3	13.373
Q13263	TRIM28	Transcription intermediary factor 1-beta	1.357	14	14	20.2	88.549
P10606	COX5B	Cytochrome c oxidase subunit 5B, mitochondrial	1.356	2	2	9.3	13.696
P52272	HNRNPM	Heterogeneous nuclear ribonucleoprotein M	1.353	22	22	32.9	77.515
Q96AE4	FUBP1	Far upstream element-binding protein 1	1.35	11	10	20.7	67.56
Q53F19	C17orf85	Uncharacterized protein C17orf85	1.349	2	2	4.2	70.592
Q8NC56	LEMD2	LEM domain-containing protein 2	1.348	5	5	11.9	56.974
P62263	RPS14	40S ribosomal protein S14	1.348	4	4	31.1	16.273
P18859	ATP5J	ATP synthase-coupling factor 6, mitochondrial	1.348	2	2	30.6	12.587
P33176	KIF5B	Kinesin-1 heavy chain	1.346	3	3	3.5	109.68
Q9H910	HN1L	Hematological and neurological expressed 1-like protein	1.342	2	2	14.7	20.063
Q86YP4	GATAD2A	Transcriptional repressor p66-alpha	1.342	4	4	7	68.062
P62917	RPL8	60S ribosomal protein L8	1.332	2	2	10.5	28.024
P50570	DNM2	Dynamin-2	1.33	7	7	8.9	98.063
O95793	STAU1	Double-stranded RNA-binding protein Staufen homolog 1	1.323	3	3	6.8	63.182
Q96PK6	RBM14	RNA-binding protein 14	1.322	3	3	4	69.491
P62753	RPS6	40S ribosomal protein S6	1.321	2	2	8	28.68
P09669	COX6C	Cytochrome c oxidase subunit 6C	1.319	2	2	20	8.7813
Q99848	EBNA1BP2	Probable rRNA-processing protein EBP2	1.318	2	2	6.5	34.852
P62750	RPL23A	60S ribosomal protein L23a	1.308	5	5	26.9	17.695
P30043	BLVRB	Flavin reductase (NADPH)	1.307	2	2	11.7	22.119
P04792	HSPB1	Heat shock protein beta-1	1.304	10	10	53.2	22.782
O43676	NDUFB3	NADH dehydrogenase [ubiquinone] 1 beta subcomplex subunit 3	1.303	2	2	18.4	11.402
O14908	GIPC1	PDZ domain-containing protein GIPC1	1.302	2	2	7.8	36.049
Q13601	KRR1	KRR1 small subunit processome component homolog	1.3	3	3	8.1	43.664
Q562R1	ACTBL2	Beta-actin-like protein 2	1.298	5	1	16	42.003
Q9BS26	ERP44	Endoplasmic reticulum resident protein 44	1.298	4	4	9.6	46.971
Q9Y3U8	RPL36	60S ribosomal protein L36	1.295	2	2	19	12.254
P06280	GLA	Alpha-galactosidase A	1.294	3	3	7.2	48.766
O95865	DDAH2	N(G),N(G)-dimethylarginine dimethylaminohydrolase 2	1.294	4	4	16.8	29.644
P62701	RPS4X	40S ribosomal protein S4, X isoform	1.286	11	11	31.2	29.597
Q99832	CCT7	T-complex protein 1 subunit eta	1.285	3	3	5.7	59.366
P29401	TKT	Transketolase	1.284	11	11	23.1	67.877
O43390	HNRNPR	Heterogeneous nuclear ribonucleoprotein R	1.283	8	5	11.7	70.942
Q96QK1	VPS35	Vacuolar protein sorting-associated protein 35	1.282	6	6	8.2	91.706
Q02878	RPL6	60S ribosomal protein L6	1.282	8	8	26.7	32.728
Q92890	UFD1L	Ubiquitin fusion degradation protein 1 homolog	1.282	2	2	8.8	34.5
P12931	SRC	Proto-oncogene tyrosine-protein kinase Src	1.281	2	2	3.2	59.834
P62906	RPL10A	60S ribosomal protein L10a	1.28	5	5	25.8	24.831
Q92945	KHSRP	Far upstream element-binding protein 2	1.28	11	10	23.5	73.114
O76021	RSL1D1	Ribosomal L1 domain-containing protein 1	1.28	4	4	8.8	54.972
P62277	RPS13	40S ribosomal protein S13	1.277	4	4	26.5	17.222
P10412	HIST1H1E	Histone H1.4	1.276	9	2	31.1	21.865
Q9Y237	PIN4	Peptidyl-prolyl cis-trans isomerase NIMA-interacting 4	1.274	2	2	16.8	13.81
P35998	PSMC2	26S protease regulatory subunit 7	1.274	5	5	12.7	48.633
P15924	DSP	Desmoplakin	1.271	24	24	8.2	331.77
Q9Y3E1	HDGFRP3	Hepatoma-derived growth factor-related protein 3	1.268	2	2	11.3	22.619
P45973	CBX5	Chromobox protein homolog 5	1.267	4	4	23.6	22.225
Q9UEU0	VTI1B	Vesicle transport through interaction with t-SNAREs homolog 1B	1.265	2	2	10.3	26.688
O14979	HNRNPDL	Heterogeneous nuclear ribonucleoprotein D-like	1.265	4	3	10.5	46.437
Q96SI9	STRBP	Spermatid perinuclear RNA-binding protein	1.263	5	3	7	73.652
Q9BUJ2	HNRNPUL1	Heterogeneous nuclear ribonucleoprotein U-like protein 1	1.262	2	2	2.7	95.737
Q13813	SPTAN1	Spectrin alpha chain, non-erythrocytic 1	1.262	26	26	11.4	284.54
Q9NSD9	FARSB	Phenylalanine--tRNA ligase beta subunit	1.259	7	7	12.1	66.115
P52907	CAPZA1	F-actin-capping protein subunit alpha-1	1.259	5	5	25.9	32.922
P55327	TPD52	Tumor protein D52	1.259	2	2	11.6	24.327
O94905	ERLIN2	Erlin-2	1.259	3	3	10.6	37.839
Q16630	CPSF6	Cleavage and polyadenylation specificity factor subunit 6	1.256	3	3	7.8	59.209
Q12981	BNIP1	Vesicle transport protein SEC20	1.254	2	2	8.3	26.132
Q13435	SF3B2	Splicing factor 3B subunit 2	1.252	8	8	9.3	100.23
P62995	TRA2B	Transformer-2 protein homolog beta	1.251	2	2	9	33.665
P04899	GNAI2	Guanine nucleotide-binding protein G(i) subunit alpha-2	1.251	5	3	16.6	40.45
P62316	SNRPD2	Small nuclear ribonucleoprotein Sm D2	1.249	4	4	28.8	13.527
P05388	RPLP0	60S acidic ribosomal protein P0	1.249	2	2	6	34.273
Q15102	PAFAH1B3	Platelet-activating factor acetylhydrolase IB subunit gamma	1.248	3	3	16.9	25.734
P63010	AP2B1	AP-2 complex subunit beta	1.247	8	3	9	104.55
P30041	PRDX6	Peroxiredoxin-6	1.247	5	5	23.7	25.035
P36578	RPL4	60S ribosomal protein L4	1.244	10	10	26	47.697
Q00341	HDLBP	Vigilin	1.244	4	4	3	141.45
Q6NVV1	RPL13AP3	Putative 60S ribosomal protein L13a protein RPL13AP3	1.242	2	2	18.6	12.134
P22570	FDXR	NADPH:adrenodoxin oxidoreductase, mitochondrial	1.241	5	5	9.6	53.836
P10599	TXN	Thioredoxin	1.241	4	4	31.4	11.737
P68036	UBE2L3	Ubiquitin-conjugating enzyme E2 L3	1.24	2	2	11.7	17.861
P78371	CCT2	T-complex protein 1 subunit beta	1.24	6	6	11.4	57.488
P14866	HNRNPL	Heterogeneous nuclear ribonucleoprotein L	1.239	6	6	16.3	64.132
P46776	RPL27A	60S ribosomal protein L27a	1.237	2	2	14.2	16.561
O75475	PSIP1	PC4 and SFRS1-interacting protein	1.236	2	2	3.6	60.103
P84098	RPL19	60S ribosomal protein L19	1.235	2	2	13.3	23.466
Q9UQ80	PA2G4	Proliferation-associated protein 2G4	1.235	13	13	37.6	43.786
P54709	ATP1B3	Sodium/potassium-transporting ATPase subunit beta-3	1.233	2	2	9	31.512
P15880	RPS2	40S ribosomal protein S2	1.232	4	4	14.3	31.324
P14678	SNRPB	Small nuclear ribonucleoprotein-associated proteins B and B'	1.228	4	4	18.3	24.61
Q9Y285	FARSA	Phenylalanine--tRNA ligase alpha subunit	1.227	3	3	4.9	57.563
P35250	RFC2	Replication factor C subunit 2	1.222	2	2	7.9	39.157
O15173	PGRMC2	Membrane-associated progesterone receptor component 2	1.222	2	2	12.1	23.818
Q10567	AP1B1	AP-1 complex subunit beta-1	1.218	9	4	10.4	104.61
P11021	HSPA5	78 kDa glucose-regulated protein	1.218	26	25	38.5	72.332
P61081	UBE2M	NEDD8-conjugating enzyme Ubc12	1.216	3	3	15.3	20.9
P11233	RALA	Ras-related protein Ral-A	1.216	4	4	22.8	23.567
P17844	DDX5	Probable ATP-dependent RNA helicase DDX5	1.213	16	12	24.8	69.147
Q8WXF1	PSPC1	Paraspeckle component 1	1.212	2	2	3.8	58.743
Q15365	PCBP1	Poly(rC)-binding protein 1	1.212	3	2	12.4	37.497
Q8N3U4	STAG2	Cohesin subunit SA-2	1.211	3	3	2	141.32
P08621	SNRNP70	U1 small nuclear ribonucleoprotein 70 kDa	1.211	7	7	19.5	51.556
P49915	GMPS	GMP synthase [glutamine-hydrolyzing]	1.211	5	5	8.5	76.715
O95716	RAB3D	Ras-related protein Rab-3D	1.21	2	1	8.7	24.267
O96019	ACTL6A	Actin-like protein 6A	1.207	4	4	11	47.46
P00338	LDHA	L-lactate dehydrogenase A chain	1.206	6	6	17.5	36.688
Q969G3	SMARCE1	SWI/SNF-related matrix-associated actin-dependent regulator of chromatin subfamily E member 1	1.206	3	3	10.7	46.649
P61247	RPS3A	40S ribosomal protein S3a	1.205	5	5	16.7	29.945
P23396	RPS3	40S ribosomal protein S3	1.205	9	9	38.7	26.688
P62269	RPS18	40S ribosomal protein S18	1.204	5	5	32.9	17.718
Q96TA1	FAM129B	Niban-like protein 1	1.204	2	2	2.7	84.137
Q13185	CBX3	Chromobox protein homolog 3	1.204	3	2	15.8	20.811
Q01082	SPTBN1	Spectrin beta chain, non-erythrocytic 1	1.202	17	17	7.7	274.61
Q15459	SF3A1	Splicing factor 3A subunit 1	1.2	8	8	13.1	88.885
P45974	USP5	Ubiquitin carboxyl-terminal hydrolase 5	1.199	2	2	3	95.785
P61313	RPL15	60S ribosomal protein L15	1.198	2	2	7.8	24.146
P02545	LMNA	Lamin-A/C;Prelamin-A/C	1.198	36	34	50.2	74.139
P83731	RPL24	60S ribosomal protein L24	1.197	2	2	13.4	17.779
Q9NZM1	MYOF	Myoferlin	1.195	13	13	6.6	234.71
P61086	UBE2K	Ubiquitin-conjugating enzyme E2 K	1.195	2	2	11	22.406
Q15717	ELAVL1	ELAV-like protein 1	1.195	6	6	20.2	36.091
P04632	CAPNS1	Calpain small subunit 1	1.195	3	3	13.1	28.315
Q9HD20	ATP13A1	Manganese-transporting ATPase 13A1	1.195	2	2	1.7	132.95
P60468	SEC61B	Protein transport protein Sec61 subunit beta	1.194	2	2	26	9.9743
P29992	GNA11	Guanine nucleotide-binding protein subunit alpha-11	1.191	3	3	8.9	42.123
P07339	CTSD	Cathepsin D;Cathepsin D heavy chain;Cathepsin D light chain	1.19	7	7	17.7	44.552
P62851	RPS25	40S ribosomal protein S25	1.188	4	4	24	13.742
Q99733	NAP1L4	Nucleosome assembly protein 1-like 4	1.187	2	2	5.6	42.823
Q15599	SLC9A3R2	Na(+)/H(+) exchange regulatory cofactor NHE-RF2	1.187	2	2	4.7	37.413
Q8NBS9	TXNDC5	Thioredoxin domain-containing protein 5	1.186	5	5	10.9	47.628
P25786	PSMA1	Proteasome subunit alpha type-1	1.186	3	3	13.3	29.555
P26373	RPL13	60S ribosomal protein L13	1.186	6	6	29.4	24.261
P62244	RPS15A	40S ribosomal protein S15a	1.186	3	3	20	14.839
O43402	EMC8	ER membrane protein complex subunit 8	1.183	2	2	9	23.773
Q9UNX3	RPL26L1	60S ribosomal protein L26-like 1	1.181	3	3	16.6	17.256
Q07065	CKAP4	Cytoskeleton-associated protein 4	1.18	10	10	21.6	66.022
P08865	RPSA	40S ribosomal protein SA	1.179	7	7	26.8	32.854
P06865	HEXA	Beta-hexosaminidase subunit alpha	1.179	6	6	10.8	60.702
P62913	RPL11	60S ribosomal protein L11	1.178	4	4	23.6	20.252
P62834	RAP1A	Ras-related protein Rap-1A	1.177	2	2	11.4	20.987
P54819	AK2	Adenylate kinase 2, mitochondrial;Adenylate kinase 2, mitochondrial, N-terminally processed	1.177	5	5	25.9	26.477
Q9UHL4	DPP7	Dipeptidyl peptidase 2	1.176	2	2	4.9	54.341
Q12906	ILF3	Interleukin enhancer-binding factor 3	1.176	11	9	13.6	95.337
Q8TAQ2	SMARCC2	SWI/SNF complex subunit SMARCC2	1.175	4	4	2.7	132.88
O43852	CALU	Calumenin	1.175	7	7	24.1	37.106
P50990	CCT8	T-complex protein 1 subunit theta	1.174	12	12	23.4	59.62
P63244	GNB2L1	Guanine nucleotide-binding protein subunit beta-2-like 1;Guanine nucleotide-binding protein subunit beta-2-like 1, N-terminally processed	1.174	8	8	23	35.076
P62899	RPL31	60S ribosomal protein L31	1.174	2	2	15.2	14.463
Q15050	RRS1	Ribosome biogenesis regulatory protein homolog	1.174	3	3	10.1	41.193
Q16181	SEPTIN7	Septin-7	1.173	4	4	11	50.679
P43487	RANBP1	Ran-specific GTPase-activating protein	1.173	2	2	10	23.31
Q01105	SET	Protein SET	1.171	3	3	11.7	33.488
Q6NUK1	SLC25A24	Calcium-binding mitochondrial carrier protein SCaMC-1	1.17	11	11	24.5	53.354
Q9UHB9	SRP68	Signal recognition particle subunit SRP68	1.169	7	7	11.3	70.729
P51148	RAB5C	Ras-related protein Rab-5C	1.167	3	1	15.3	23.482
Q7L014	DDX46	Probable ATP-dependent RNA helicase DDX46	1.167	2	2	1.6	117.36
Q9Y230	RUVBL2	RuvB-like 2	1.167	9	9	22	51.156
P49207	RPL34	60S ribosomal protein L34	1.167	2	2	15.4	13.293
Q96HS1	PGAM5	Serine/threonine-protein phosphatase PGAM5, mitochondrial	1.166	6	6	19.4	32.004
Q9HB71	CACYBP	Calcyclin-binding protein	1.165	3	3	11.8	26.21
P49368	CCT3	T-complex protein 1 subunit gamma	1.164	5	5	9.5	60.533
P09972	ALDOC	Fructose-bisphosphate aldolase C	1.164	2	2	7.1	39.455
Q00688	FKBP3	Peptidyl-prolyl cis-trans isomerase FKBP3	1.163	6	6	28.1	25.177
P62280	RPS11	40S ribosomal protein S11	1.163	3	3	13.9	18.431
Q86UE4	MTDH	Protein LYRIC	1.163	2	2	4.1	63.836
P07686	HEXB	Beta-hexosaminidase subunit beta;Beta-hexosaminidase subunit beta chain A;Beta-hexosaminidase subunit beta chain B	1.161	6	6	9.5	63.137
P43243	MATR3	Matrin-3	1.16	12	12	15.2	94.622
O15145	ARPC3	Actin-related protein 2/3 complex subunit 3	1.158	2	2	10.1	20.546
P62424	RPL7A	60S ribosomal protein L7a	1.157	4	4	13.5	29.995
P67775	PPP2CA	Serine/threonine-protein phosphatase 2A catalytic subunit alpha isoform	1.156	3	3	11	35.594
P41250	GARS	Glycine--tRNA ligase	1.155	2	2	2.8	83.165
O43172	PRPF4	U4/U6 small nuclear ribonucleoprotein Prp4	1.154	5	5	11.5	58.449
Q92688	ANP32B	Acidic leucine-rich nuclear phosphoprotein 32 family member B	1.154	4	4	17.1	28.787
O60506	SYNCRIP	Heterogeneous nuclear ribonucleoprotein Q	1.154	7	4	12.8	69.602
Q9H4M9	EHD1	EH domain-containing protein 1	1.153	2	2	4.3	60.626
O94874	UFL1	E3 UFM1-protein ligase 1	1.152	3	3	3.9	89.594
P62249	RPS16	40S ribosomal protein S16	1.152	8	8	43.8	16.445
P62241	RPS8	40S ribosomal protein S8	1.151	4	4	21.2	24.205
Q12849	GRSF1	G-rich sequence factor 1	1.15	2	2	5.6	53.126
Q7KZF4	SND1	Staphylococcal nuclease domain-containing protein 1	1.149	18	18	21.1	102
P27361	MAPK3	Mitogen-activated protein kinase 3	1.145	3	3	7.9	43.135
Q6GMV3	PTRHD1	Putative peptidyl-tRNA hydrolase PTRHD1	1.145	2	2	12.1	15.805
Q56UQ5		TPT1-like protein	1.145	2	2	14.3	15.757
P62195	PSMC5	26S protease regulatory subunit 8	1.144	3	3	8.4	45.626
P20340	RAB6A	Ras-related protein Rab-6A	1.142	6	6	28.8	23.593
Q9UNM6	PSMD13	26S proteasome non-ATPase regulatory subunit 13	1.142	2	2	5.3	42.945
O95433	AHSA1	Activator of 90 kDa heat shock protein ATPase homolog 1	1.138	2	2	6.5	38.274
O15144	ARPC2	Actin-related protein 2/3 complex subunit 2	1.137	6	6	18.3	34.333
P53618	COPB1	Coatomer subunit beta	1.137	5	5	6	107.14
O95168	NDUFB4	NADH dehydrogenase [ubiquinone] 1 beta subcomplex subunit 4	1.136	2	2	17.8	15.208
P22234	PAICS	Multifunctional protein ADE2;Phosphoribosylaminoimidazole carboxylase;Phosphoribosylaminoimidazole-succinocarboxamide synthase	1.136	2	2	4.7	47.079
P18206	VCL	Vinculin	1.136	2	2	2.5	123.8
P04075	ALDOA	Fructose-bisphosphate aldolase A	1.135	13	13	43.4	39.42
Q9Y3D9	MRPS23	28S ribosomal protein S23, mitochondrial	1.135	3	3	15.8	21.77
P61353	RPL27	60S ribosomal protein L27	1.135	2	2	12.5	15.798
P18124	RPL7	60S ribosomal protein L7	1.134	6	6	26.2	29.225
Q96TC7	RMDN3	Regulator of microtubule dynamics protein 3	1.134	4	4	10.2	52.118
Q08211	DHX9	ATP-dependent RNA helicase A	1.134	10	10	8	140.96
P62987	UBA52	60S ribosomal protein L40;Ubiquitin;Ubiquitin-60S ribosomal protein L40	1.133	4	4	33.6	14.728
Q14103	HNRNPD	Heterogeneous nuclear ribonucleoprotein D0	1.133	5	4	12.4	38.434
P29966	MARCKS	Myristoylated alanine-rich C-kinase substrate	1.133	2	2	9.9	31.554
P47756	CAPZB	F-actin-capping protein subunit beta	1.132	4	4	14	30.628
Q9BSJ8	ESYT1	Extended synaptotagmin-1	1.13	4	4	4.3	122.85
P63000	RAC1	Ras-related C3 botulinum toxin substrate 1	1.129	2	2	11.5	21.45
Q7Z7H5	TMED4	Transmembrane emp24 domain-containing protein 4	1.129	3	3	12.3	25.943
Q13547	HDAC1	Histone deacetylase 1	1.127	3	1	6.8	55.102
P12429	ANXA3	Annexin A3	1.127	5	5	14.2	36.375
P04843	RPN1	Dolichyl-diphosphooligosaccharide--protein glycosyltransferase subunit 1	1.125	16	16	28.5	68.569
O14579	COPE	Coatomer subunit epsilon	1.125	2	2	6.5	34.482
P68371	TUBB4B	Tubulin beta-4B chain	1.125	13	2	31	49.83
P31948	STIP1	Stress-induced-phosphoprotein 1	1.124	12	12	19.7	62.639
O43242	PSMD3	26S proteasome non-ATPase regulatory subunit 3	1.124	2	2	3.7	60.977
Q9NR28	DIABLO	Diablo homolog, mitochondrial	1.123	3	3	13	27.131
P39687	ANP32A	Acidic leucine-rich nuclear phosphoprotein 32 family member A	1.123	3	3	8.4	28.585
P11388	TOP2A	DNA topoisomerase 2-alpha	1.123	6	2	4	174.38
P78347	GTF2I	General transcription factor II-I	1.123	8	8	8.2	112.42
P31150	GDI1	Rab GDP dissociation inhibitor alpha	1.123	7	3	14.5	50.582
Q9NQC3	RTN4	Reticulon-4	1.122	2	2	2.3	129.93
Q8WWY3	PRPF31	U4/U6 small nuclear ribonucleoprotein Prp31	1.122	5	5	10.6	55.455
P12270	TPR	Nucleoprotein TPR	1.121	11	11	5	267.29
Q9Y266	NUDC	Nuclear migration protein nudC	1.121	3	3	9.7	38.242
Q9H0U4	RAB1B	Ras-related protein Rab-1B	1.12	4	3	18.4	22.171
P82979	SARNP	SAP domain-containing ribonucleoprotein	1.119	6	6	31.9	23.671
O14980	XPO1	Exportin-1	1.119	5	5	3.9	123.38
P40227	CCT6A	T-complex protein 1 subunit zeta	1.118	5	5	9.8	58.024
P22314	UBA1	Ubiquitin-like modifier-activating enzyme 1	1.115	12	12	13.9	117.85
P46781	RPS9	40S ribosomal protein S9	1.115	7	7	27.3	22.591
Q5VTE0	EEF1A1P5	Putative elongation factor 1-alpha-like 3	1.115	7	1	15.2	50.184
Q15233	NONO	Non-POU domain-containing octamer-binding protein	1.113	8	7	21.9	54.231
P35268	RPL22	60S ribosomal protein L22	1.113	2	2	18.8	14.787
O75347	TBCA	Tubulin-specific chaperone A	1.113	2	2	10.2	12.855
O60264	SMARCA5	SWI/SNF-related matrix-associated actin-dependent regulator of chromatin subfamily A member 5	1.113	9	9	8.7	121.9
O43920	NDUFS5	NADH dehydrogenase [ubiquinone] iron-sulfur protein 5	1.112	2	2	17.9	12.517
Q14683	SMC1A	Structural maintenance of chromosomes protein 1A	1.108	16	16	14.2	143.23
P46779	RPL28	60S ribosomal protein L28	1.107	3	3	23.4	15.747
P09661	SNRPA1	U2 small nuclear ribonucleoprotein A'	1.107	5	5	22.7	28.415
Q16576	RBBP7	Histone-binding protein RBBP7	1.105	6	2	15.8	47.82
Q92896	GLG1	Golgi apparatus protein 1	1.103	2	2	2	134.55
P11177	PDHB	Pyruvate dehydrogenase E1 component subunit beta, mitochondrial	1.103	4	4	15.6	39.233
Q9UKV3	ACIN1	Apoptotic chromatin condensation inducer in the nucleus	1.103	2	2	1.3	151.86
Q9Y2R9	MRPS7	28S ribosomal protein S7, mitochondrial	1.102	2	2	10.7	28.134
O43583	DENR	Density-regulated protein	1.101	2	2	13.1	22.092
P55809	OXCT1	Succinyl-CoA:3-ketoacid coenzyme A transferase 1, mitochondrial	1.1	2	2	4.4	56.157
Q07666	KHDRBS1	KH domain-containing, RNA-binding, signal transduction-associated protein 1	1.1	3	3	8.6	48.227
O43809	NUDT21	Cleavage and polyadenylation specificity factor subunit 5	1.099	4	4	20.7	26.227
Q96DG6	CMBL	Carboxymethylenebutenolidase homolog	1.098	2	2	6.9	28.048
P26583	HMGB2	High mobility group protein B2	1.097	7	6	23.9	24.033
Q16543	CDC37	Hsp90 co-chaperone Cdc37;Hsp90 co-chaperone Cdc37, N-terminally processed	1.096	3	3	9.8	44.468
O95292	VAPB	Vesicle-associated membrane protein-associated protein B/C	1.096	6	5	27.2	27.228
P61019	RAB2A	Ras-related protein Rab-2A	1.095	2	2	11.8	23.545
Q9GZT3	SLIRP	SRA stem-loop-interacting RNA-binding protein, mitochondrial	1.095	2	2	21.1	12.349
Q92598	HSPH1	Heat shock protein 105 kDa	1.094	5	5	7.2	96.864
P51149	RAB7A	Ras-related protein Rab-7a	1.092	7	7	38.2	23.489
Q08209	PPP3CA	Serine/threonine-protein phosphatase 2B catalytic subunit alpha isoform	1.092	2	2	4.2	58.687
P28074	PSMB5	Proteasome subunit beta type-5	1.092	3	3	13.7	28.48
Q8IXM3	MRPL41	39S ribosomal protein L41, mitochondrial	1.092	3	3	19.7	15.383
P39023	RPL3	60S ribosomal protein L3	1.092	2	2	3.7	46.108
O00233	PSMD9	26S proteasome non-ATPase regulatory subunit 9	1.091	2	2	8.5	24.682
P25788	PSMA3	Proteasome subunit alpha type-3	1.091	4	4	15.7	28.433
P62314	SNRPD1	Small nuclear ribonucleoprotein Sm D1	1.091	2	2	20.2	13.281
Q00610	CLTC	Clathrin heavy chain 1	1.09	10	10	6.5	191.61
P06748	NPM1	Nucleophosmin	1.089	4	4	16.3	32.575
Q8WUM4	PDCD6IP	Programmed cell death 6-interacting protein	1.087	8	8	9.7	96.022
P54727	RAD23B	UV excision repair protein RAD23 homolog B	1.087	5	5	12	43.171
Q86VP6	CAND1	Cullin-associated NEDD8-dissociated protein 1	1.087	7	7	7.7	136.37
Q9BZZ5	API5	Apoptosis inhibitor 5	1.086	7	7	14.7	59.004
Q9UQE7	SMC3	Structural maintenance of chromosomes protein 3	1.086	16	16	15	141.54
Q15424	SAFB	Scaffold attachment factor B1	1.086	4	4	4.5	102.64
Q9H4A4	RNPEP	Aminopeptidase B	1.085	3	3	5.1	72.595
P07305	H1F0	Histone H1.0;Histone H1.0, N-terminally processed	1.084	7	7	28.4	20.863
O00231	PSMD11	26S proteasome non-ATPase regulatory subunit 11	1.083	3	3	9	47.463
Q9H307	PNN	Pinin	1.083	3	3	3.9	81.627
P62873	GNB1	Guanine nucleotide-binding protein G(I)/G(S)/G(T) subunit beta-1	1.083	5	2	13.5	37.377
P08238	HSP90AB1	Heat shock protein HSP 90-beta	1.082	24	12	31.5	83.263
Q9Y5M8	SRPRB	Signal recognition particle receptor subunit beta	1.081	3	3	14.8	29.702
P07910	HNRNPC	Heterogeneous nuclear ribonucleoproteins C1/C2	1.081	11	11	31.7	33.67
P13639	EEF2	Elongation factor 2	1.08	15	14	16.2	95.337
Q07020	RPL18	60S ribosomal protein L18	1.08	3	3	19.7	21.634
P08240	SRPR	Signal recognition particle receptor subunit alpha	1.079	2	2	2.8	69.81
Q14498	RBM39	RNA-binding protein 39	1.079	3	3	6.6	59.379
P00167	CYB5A	Cytochrome b5	1.079	2	2	16.4	15.33
P49327	FASN	[Acyl-carrier-protein] S-acetyltransferase;[Acyl-carrier-protein] S-malonyltransferase;3-hydroxyacyl-[acyl-carrier-protein] dehydratase;3-oxoacyl-[acyl-carrier-protein] reductase;3-oxoacyl-[acyl-carrier-protein] synthase;Enoyl-[acyl-carrier-protein] reductase;Fatty acid synthase;Oleoyl-[acyl-carrier-protein] hydrolase	1.078	23	23	9.6	273.42
P61604	HSPE1	10 kDa heat shock protein, mitochondrial	1.077	4	4	41.2	10.932
O43447	PPIH	Peptidyl-prolyl cis-trans isomerase H	1.076	2	2	10.2	19.208
Q6YN16	HSDL2	Hydroxysteroid dehydrogenase-like protein 2	1.075	2	2	5	45.394
P35221	CTNNA1	Catenin alpha-1	1.074	14	14	17.9	100.07
P28066	PSMA5	Proteasome subunit alpha type-5	1.074	5	5	23.7	26.411
Q9Y5S9	RBM8A	RNA-binding protein 8A	1.073	2	2	10.9	19.889
Q9BWF3	RBM4	RNA-binding protein 4	1.071	4	4	11.5	40.313
Q86U42	PABPN1	Polyadenylate-binding protein 2	1.07	3	3	12.1	32.749
P54920	NAPA	Alpha-soluble NSF attachment protein	1.069	6	6	25.4	33.232
P06733	ENO1	Alpha-enolase	1.069	13	13	33.9	47.168
Q13510	ASAH1	Acid ceramidase;Acid ceramidase subunit alpha;Acid ceramidase subunit beta	1.069	4	4	10.1	44.659
O60437	PPL	Periplakin	1.069	7	7	4.1	204.74
P46087	NOP2	Probable 28S rRNA (cytosine(4447)-C(5))-methyltransferase	1.068	5	5	7.5	89.301
O43684	BUB3	Mitotic checkpoint protein BUB3	1.067	3	3	11.3	37.154
P48643	CCT5	T-complex protein 1 subunit epsilon	1.066	4	4	6.7	59.67
P61803	DAD1	Dolichyl-diphosphooligosaccharide--protein glycosyltransferase subunit DAD1	1.066	2	2	19.5	12.497
Q15691	MAPRE1	Microtubule-associated protein RP/EB family member 1	1.066	3	3	9	29.999
P61088	UBE2N	Ubiquitin-conjugating enzyme E2 N	1.065	3	3	20.4	17.138
P22626	HNRNPA2B1	Heterogeneous nuclear ribonucleoproteins A2/B1	1.065	12	12	38.8	37.429
Q15019	SEPTIN2	Septin-2	1.062	3	3	10	41.487
P19367	HK1	Hexokinase-1	1.062	15	15	16.1	102.48
Q02880	TOP2B	DNA topoisomerase 2-beta	1.062	12	8	7.7	183.26
O76094	SRP72	Signal recognition particle subunit SRP72	1.061	3	3	5.5	74.605
Q9UBS4	DNAJB11	DnaJ homolog subfamily B member 11	1.061	2	2	7.5	40.513
P63241	EIF5A	Eukaryotic translation initiation factor 5A-1	1.061	3	3	12.3	16.832
Q96BM9	ARL8A	ADP-ribosylation factor-like protein 8A	1.06	2	2	9.7	21.416
Q96RQ3	MCCC1	Methylcrotonoyl-CoA carboxylase subunit alpha, mitochondrial	1.06	3	3	4.4	80.472
P51991	HNRNPA3	Heterogeneous nuclear ribonucleoprotein A3	1.059	7	7	24.3	39.594
Q99798	ACO2	Aconitate hydratase, mitochondrial	1.058	11	11	17.2	85.424
Q13765	NACA	Nascent polypeptide-associated complex subunit alpha	1.057	3	3	19.5	23.384
P39019	RPS19	40S ribosomal protein S19	1.057	5	5	33.1	16.06
Q9Y3A5	SBDS	Ribosome maturation protein SBDS	1.057	2	2	7.6	28.763
Q99497	PARK7	Protein deglycase DJ-1	1.056	2	2	12.7	19.891
P60900	PSMA6	Proteasome subunit alpha type-6	1.056	2	2	8.9	27.399
P61009	SPCS3	Signal peptidase complex subunit 3	1.056	2	2	11.7	20.313
P14625	HSP90B1	Endoplasmin	1.056	21	19	27.8	92.468
Q6UW68	TMEM205	Transmembrane protein 205	1.056	2	2	15.9	21.198
Q14839	CHD4	Chromodomain-helicase-DNA-binding protein 4	1.056	4	4	2	218
P61158	ACTR3	Actin-related protein 3	1.055	2	2	4.8	47.371
P06493	CDK1	Cyclin-dependent kinase 1	1.054	4	4	14.5	34.095
Q99729	HNRNPAB	Heterogeneous nuclear ribonucleoprotein A/B	1.054	3	3	10.2	36.224
P30040	ERP29	Endoplasmic reticulum resident protein 29	1.053	7	7	30.7	28.993
P26196	DDX6	Probable ATP-dependent RNA helicase DDX6	1.052	3	3	8.7	54.416
O75533	SF3B1	Splicing factor 3B subunit 1	1.051	9	9	8	145.83
O43399	TPD52L2	Tumor protein D54	1.051	6	6	33.5	22.237
P49720	PSMB3	Proteasome subunit beta type-3	1.049	2	2	10.2	22.949
P16949	STMN1	Stathmin	1.049	4	3	29.5	17.302
Q9UKD2	MRTO4	mRNA turnover protein 4 homolog	1.048	3	3	12.1	27.56
Q6NUQ4	TMEM214	Transmembrane protein 214	1.047	3	3	4.1	77.15
Q07955	SRSF1	Serine/arginine-rich splicing factor 1	1.046	8	8	30.2	27.744
P42766	RPL35	60S ribosomal protein L35	1.046	2	2	13.8	14.551
Q15631	TSN	Translin	1.044	2	2	10.1	26.183
P00558	PGK1	Phosphoglycerate kinase 1	1.04	12	12	35.5	44.614
P01111	NRAS	GTPase NRas	1.04	2	2	10.6	21.229
Q92499	DDX1	ATP-dependent RNA helicase DDX1	1.04	7	7	8	82.431
P56537	EIF6	Eukaryotic translation initiation factor 6	1.039	2	2	9.8	26.599
O15305	PMM2	Phosphomannomutase 2	1.038	3	3	12.2	28.082
Q8TAT6	NPLOC4	Nuclear protein localization protein 4 homolog	1.038	3	3	5.1	68.119
Q86XP3	DDX42	ATP-dependent RNA helicase DDX42	1.036	6	6	6.5	102.97
Q14197	ICT1	Peptidyl-tRNA hydrolase ICT1, mitochondrial	1.035	2	2	11.2	23.63
Q16698	DECR1	2,4-dienoyl-CoA reductase, mitochondrial	1.035	4	4	17.3	36.067
P07355	ANXA2	Annexin A2	1.035	19	19	46	38.604
Q9Y678	COPG1	Coatomer subunit gamma-1	1.035	6	6	8.1	97.717
Q15738	NSDHL	Sterol-4-alpha-carboxylate 3-dehydrogenase, decarboxylating	1.034	2	2	5.6	41.9
P50991	CCT4	T-complex protein 1 subunit delta	1.034	4	4	8	57.924
P53621	COPA	Coatomer subunit alpha;Proxenin;Xenin	1.034	5	5	3.6	138.34
P39656	DDOST	Dolichyl-diphosphooligosaccharide--protein glycosyltransferase 48 kDa subunit	1.033	6	6	12.9	50.8
P35659	DEK	Protein DEK	1.032	7	7	17.9	42.674
Q15393	SF3B3	Splicing factor 3B subunit 3	1.031	9	9	8.8	135.58
P16615	ATP2A2	Sarcoplasmic/endoplasmic reticulum calcium ATPase 2	1.031	4	4	4.1	114.76
Q9P258	RCC2	Protein RCC2	1.03	2	2	5.4	56.084
P49755	TMED10	Transmembrane emp24 domain-containing protein 10	1.029	3	3	13.7	24.976
O00299	CLIC1	Chloride intracellular channel protein 1	1.029	5	5	24.5	26.922
P82650	MRPS22	28S ribosomal protein S22, mitochondrial	1.028	3	3	9.2	41.28
Q15006	EMC2	ER membrane protein complex subunit 2	1.027	4	4	15.5	34.833
P56385	ATP5I	ATP synthase subunit e, mitochondrial	1.027	3	3	31.9	7.9331
P25789	PSMA4	Proteasome subunit alpha type-4	1.027	2	2	6.1	29.483
P54136	RARS	Arginine--tRNA ligase, cytoplasmic	1.026	4	4	5.8	75.378
P52298	NCBP2	Nuclear cap-binding protein subunit 2	1.026	2	2	12.2	18.001
Q53GS9	USP39	U4/U6.U5 tri-snRNP-associated protein 2	1.026	2	2	4.8	65.38
P07099	EPHX1	Epoxide hydrolase 1	1.026	6	6	13.6	52.948
Q04837	SSBP1	Single-stranded DNA-binding protein, mitochondrial	1.025	4	4	29.7	17.259
P18085	ARF4	ADP-ribosylation factor 4	1.025	4	3	20	20.511
Q96AG4	LRRC59	Leucine-rich repeat-containing protein 59	1.024	5	5	16.3	34.93
Q02978	SLC25A11	Mitochondrial 2-oxoglutarate/malate carrier protein	1.024	5	5	21	34.061
O96000	NDUFB10	NADH dehydrogenase [ubiquinone] 1 beta subcomplex subunit 10	1.023	2	2	12.2	20.776
P04406	GAPDH	Glyceraldehyde-3-phosphate dehydrogenase	1.023	7	7	20	36.053
P07954	FH	Fumarate hydratase, mitochondrial	1.022	8	8	23.7	54.636
P47985	UQCRFS1	Cytochrome b-c1 complex subunit 11;Cytochrome b-c1 complex subunit Rieske, mitochondrial	1.022	3	3	9.1	29.668
Q9Y6C9	MTCH2	Mitochondrial carrier homolog 2	1.022	4	4	14.9	33.331
P46459	NSF	Vesicle-fusing ATPase	1.022	12	12	15.9	82.593
Q15907	RAB11B	Ras-related protein Rab-11B	1.021	8	8	35.8	24.488
Q16401	PSMD5	26S proteasome non-ATPase regulatory subunit 5	1.02	3	3	6.3	56.195
Q03252	LMNB2	Lamin-B2	1.02	17	15	26.1	69.948
Q09161	NCBP1	Nuclear cap-binding protein subunit 1	1.02	4	4	5.4	91.838
O94979	SEC31A	Protein transport protein Sec31A	1.018	2	2	1.7	133.01
P61160	ACTR2	Actin-related protein 2	1.018	4	4	11.4	44.76
Q92599	SEPTIN8	Septin-8	1.018	6	4	12.2	55.756
O14818	PSMA7	Proteasome subunit alpha type-7	1.018	5	5	20.6	27.887
Q13409	DYNC1I2	Cytoplasmic dynein 1 intermediate chain 2	1.017	2	2	3.6	71.456
O75306	NDUFS2	NADH dehydrogenase [ubiquinone] iron-sulfur protein 2, mitochondrial	1.017	4	4	9.3	52.545
P21912	SDHB	Succinate dehydrogenase [ubiquinone] iron-sulfur subunit, mitochondrial	1.016	4	4	13.6	31.629
O43747	AP1G1	AP-1 complex subunit gamma-1	1.016	4	4	4.3	91.35
Q16850	CYP51A1	Lanosterol 14-alpha demethylase	1.015	4	4	9.8	57.278
P84090	ERH	Enhancer of rudimentary homolog	1.014	2	2	21.2	12.259
P20618	PSMB1	Proteasome subunit beta type-1	1.013	4	4	19.1	26.489
P30153	PPP2R1A	Serine/threonine-protein phosphatase 2A 65 kDa regulatory subunit A alpha isoform	1.013	5	5	8.7	65.308
Q99986	VRK1	Serine/threonine-protein kinase VRK1	1.012	2	2	5.8	45.476
O60313	OPA1	Dynamin-like 120 kDa protein, form S1;Dynamin-like 120 kDa protein, mitochondrial	1.011	5	5	5.3	111.63
Q9Y2X3	NOP58	Nucleolar protein 58	1.01	6	6	13.2	59.578
P09012	SNRPA	U1 small nuclear ribonucleoprotein A	1.009	3	1	8.9	31.279
Q96DB5	RMDN1	Regulator of microtubule dynamics protein 1	1.009	5	5	15.6	35.808
Q00765	REEP5	Receptor expression-enhancing protein 5	1.009	2	2	10.6	21.493
P11441	UBL4A	Ubiquitin-like protein 4A	1.008	2	2	13.4	17.776
P49721	PSMB2	Proteasome subunit beta type-2	1.007	4	4	19.9	22.836
P82930	MRPS34	28S ribosomal protein S34, mitochondrial	1.007	4	4	13.8	25.65
Q9P0I2	EMC3	ER membrane protein complex subunit 3	1.007	2	2	10	29.952
P19404	NDUFV2	NADH dehydrogenase [ubiquinone] flavoprotein 2, mitochondrial	1.007	3	3	14.1	27.391
P23246	SFPQ	Splicing factor, proline- and glutamine-rich	1.005	12	11	20.2	76.149
P14314	PRKCSH	Glucosidase 2 subunit beta	1.005	10	10	23.1	59.425
P23193	TCEA1	Transcription elongation factor A protein 1	1.003	2	2	6.3	33.969
P62942	FKBP1A	Peptidyl-prolyl cis-trans isomerase FKBP1A	1.003	2	2	25	11.951
O94826	TOMM70A	Mitochondrial import receptor subunit TOM70	1.003	4	4	6.4	67.454
P82932	MRPS6	28S ribosomal protein S6, mitochondrial	1.002	2	2	12.8	14.226
P48444	ARCN1	Coatomer subunit delta	1.002	4	4	8.6	57.21
P55072	VCP	Transitional endoplasmic reticulum ATPase	1.001	16	16	19.7	89.321
O00264	PGRMC1	Membrane-associated progesterone receptor component 1	1.001	6	6	20.5	21.671
Q96Q11	TRNT1	CCA tRNA nucleotidyltransferase 1, mitochondrial	1.001	2	2	4.1	50.127
Q9UKM9	RALY	RNA-binding protein Raly	1.001	7	7	19.3	32.463
Q96FW1	OTUB1	Ubiquitin thioesterase OTUB1	1	3	3	13.3	31.284
P34932	HSPA4	Heat shock 70 kDa protein 4	1	3	3	4.5	94.33
P07900	HSP90AA1	Heat shock protein HSP 90-alpha	1	23	13	28.7	84.659
P19338	NCL	Nucleolin	1	15	15	21	76.613
P11216	PYGB	Glycogen phosphorylase, brain form	0.999	4	4	5.6	96.695
P49821	NDUFV1	NADH dehydrogenase [ubiquinone] flavoprotein 1, mitochondrial	0.999	5	5	9.7	50.817
Q15046	KARS	Lysine--tRNA ligase	0.998	5	5	9.2	68.047
Q9Y3I0	RTCB	tRNA-splicing ligase RtcB homolog	0.998	9	9	19.2	55.21
P62136	PPP1CA	Serine/threonine-protein phosphatase PP1-alpha catalytic subunit	0.997	4	3	12.4	37.512
Q13596	SNX1	Sorting nexin-1	0.997	2	2	4.2	59.069
O95299	NDUFA10	NADH dehydrogenase [ubiquinone] 1 alpha subcomplex subunit 10, mitochondrial	0.996	3	3	9	40.75
Q9Y4L1	HYOU1	Hypoxia up-regulated protein 1	0.996	11	11	12.4	111.33
Q12905	ILF2	Interleukin enhancer-binding factor 2	0.996	7	7	23.8	43.062
Q9HAV7	GRPEL1	GrpE protein homolog 1, mitochondrial	0.996	2	2	9.2	24.279
Q9P2R7	SUCLA2	Succinyl-CoA ligase [ADP-forming] subunit beta, mitochondrial	0.995	6	6	11.7	50.317
P49189	ALDH9A1	4-trimethylaminobutyraldehyde dehydrogenase	0.994	2	2	4.5	53.801
P67936	TPM4	Tropomyosin alpha-4 chain	0.994	9	6	29.4	28.521
Q9NQG5	RPRD1B	Regulation of nuclear pre-mRNA domain-containing protein 1B	0.994	4	4	14.1	36.899
P06744	GPI	Glucose-6-phosphate isomerase	0.993	10	10	20.1	63.146
P52815	MRPL12	39S ribosomal protein L12, mitochondrial	0.993	2	2	11.1	21.348
P13073	COX4I1	Cytochrome c oxidase subunit 4 isoform 1, mitochondrial	0.991	8	8	40.2	19.576
Q92616	GCN1L1	Translational activator GCN1	0.991	7	7	2.8	292.71
Q9P0J0	NDUFA13	NADH dehydrogenase [ubiquinone] 1 alpha subcomplex subunit 13	0.991	2	2	13.9	16.698
O96008	TOMM40	Mitochondrial import receptor subunit TOM40 homolog	0.991	3	3	11.1	37.893
P84077	ARF1	ADP-ribosylation factor 1	0.99	4	2	24.3	20.697
P38919	EIF4A3	Eukaryotic initiation factor 4A-III;Eukaryotic initiation factor 4A-III, N-terminally processed	0.99	8	6	22.1	46.871
P68133	ACTA1	Actin, alpha skeletal muscle	0.988	12	1	30	42.051
Q969Z0	TBRG4	Protein TBRG4	0.986	2	2	3.5	70.737
P38117	ETFB	Electron transfer flavoprotein subunit beta	0.986	12	12	42.7	27.843
P23528	CFL1	Cofilin-1	0.986	2	2	13.9	18.502
Q96CS3	FAF2	FAS-associated factor 2	0.986	4	4	11.5	52.623
P24666	ACP1	Low molecular weight phosphotyrosine protein phosphatase	0.986	3	3	20.3	18.042
P30086	PEBP1	Hippocampal cholinergic neurostimulating peptide;Phosphatidylethanolamine-binding protein 1	0.986	3	3	23	21.057
Q9UHX1	PUF60	Poly(U)-binding-splicing factor PUF60	0.985	4	4	9.1	59.875
Q9NP72	RAB18	Ras-related protein Rab-18	0.984	4	4	23.3	22.977
Q9BZE4	GTPBP4	Nucleolar GTP-binding protein 1	0.984	7	7	11	73.964
Q9Y399	MRPS2	28S ribosomal protein S2, mitochondrial	0.983	2	2	5.4	33.249
P23919	DTYMK	Thymidylate kinase	0.983	3	3	14.6	23.819
O15551	CLDN3	Claudin-3	0.983	2	2	11.8	23.318
Q5SSJ5	HP1BP3	Heterochromatin protein 1-binding protein 3	0.982	16	16	25.9	61.206
P46940	IQGAP1	Ras GTPase-activating-like protein IQGAP1	0.982	10	10	6.7	189.25
P63261	ACTG1	Actin, cytoplasmic 2;Actin, cytoplasmic 2, N-terminally processed	0.98	17	6	50.7	41.792
P0DMV9	HSPA1B	Heat shock 70 kDa protein 1B	0.98	19	9	31.4	70.051
Q9BUQ8	DDX23	Probable ATP-dependent RNA helicase DDX23	0.979	7	7	9.5	95.581
O14745	SLC9A3R1	Na(+)/H(+) exchange regulatory cofactor NHE-RF1	0.978	6	6	18.4	38.868
Q14344	GNA13	Guanine nucleotide-binding protein subunit alpha-13	0.977	5	5	16.2	44.049
Q9HD42	CHMP1A	Charged multivesicular body protein 1a	0.976	4	4	17.3	21.703
Q71DI3	HIST2H3A	Histone H3.2	0.974	6	6	29.4	15.388
Q15005	SPCS2	Signal peptidase complex subunit 2	0.974	2	2	8.8	25.003
Q12907	LMAN2	Vesicular integral-membrane protein VIP36	0.974	2	2	6.7	40.228
Q13242	SRSF9	Serine/arginine-rich splicing factor 9	0.974	4	4	18.1	25.542
Q96RP9	GFM1	Elongation factor G, mitochondrial	0.973	3	3	4	83.471
Q9UJZ1	STOML2	Stomatin-like protein 2, mitochondrial	0.973	5	5	19.4	38.534
Q15904	ATP6AP1	V-type proton ATPase subunit S1	0.973	2	2	3.4	52.025
P50416	CPT1A	Carnitine O-palmitoyltransferase 1, liver isoform	0.972	3	3	4.7	88.367
P27797	CALR	Calreticulin	0.972	5	5	12	48.141
P61326	MAGOH	Protein mago nashi homolog	0.972	4	4	24.7	17.163
O43707	ACTN4	Alpha-actinin-4	0.972	27	21	34.5	104.85
P84103	SRSF3	Serine/arginine-rich splicing factor 3	0.97	2	2	12.8	19.329
O00567	NOP56	Nucleolar protein 56	0.969	11	11	20.5	66.049
P37837	TALDO1	Transaldolase	0.969	5	5	16	37.54
P50395	GDI2	Rab GDP dissociation inhibitor beta	0.969	7	3	12.8	50.663
Q12874	SF3A3	Splicing factor 3A subunit 3	0.969	7	7	12.6	58.848
O75367	H2AFY	Core histone macro-H2A.1	0.968	4	4	17.9	39.183
Q13247	SRSF6	Serine/arginine-rich splicing factor 6	0.968	6	5	17.7	39.586
Q9Y265	RUVBL1	RuvB-like 1	0.967	5	5	14.3	50.227
Q02818	NUCB1	Nucleobindin-1	0.967	6	6	12.4	53.879
O00148	DDX39A	ATP-dependent RNA helicase DDX39A	0.966	10	10	21.1	49.129
P58107	EPPK1	Epiplakin	0.964	37	33	16.6	555.65
P07741	APRT	Adenine phosphoribosyltransferase	0.964	3	3	17.2	19.608
Q14980	NUMA1	Nuclear mitotic apparatus protein 1	0.964	30	30	17.3	238.26
Q01085	TIAL1	Nucleolysin TIAR	0.964	2	2	5.6	41.59
P51398	DAP3	28S ribosomal protein S29, mitochondrial	0.963	3	3	8.8	45.566
O75396	SEC22B	Vesicle-trafficking protein SEC22b	0.963	6	6	29.3	24.74
Q8N1F7	NUP93	Nuclear pore complex protein Nup93	0.963	2	2	2.2	93.487
Q92841	DDX17	Probable ATP-dependent RNA helicase DDX17	0.963	15	11	22.1	80.272
P22695	UQCRC2	Cytochrome b-c1 complex subunit 2, mitochondrial	0.961	8	8	23.6	48.442
P37802	TAGLN2	Transgelin-2	0.961	5	5	28.1	22.391
Q9NX63	CHCHD3	MICOS complex subunit MIC19	0.96	3	3	15	26.152
Q9H3N1	TMX1	Thioredoxin-related transmembrane protein 1	0.958	4	4	15	31.791
Q16891	IMMT	MICOS complex subunit MIC60	0.958	11	11	16.6	83.677
P52209	PGD	6-phosphogluconate dehydrogenase, decarboxylating	0.957	6	6	13.7	53.139
P27348	YWHAQ	14-3-3 protein theta	0.956	7	4	28.6	27.764
P80723	BASP1	Brain acid soluble protein 1	0.955	5	5	44.5	22.693
Q16531	DDB1	DNA damage-binding protein 1	0.955	4	4	3.4	126.97
O75340	PDCD6	Programmed cell death protein 6	0.955	2	2	10.5	21.868
P35232	PHB	Prohibitin	0.954	9	9	32	29.804
P62805	HIST1H4A	Histone H4	0.952	10	10	53.4	11.367
Q9HCC0	MCCC2	Methylcrotonoyl-CoA carboxylase beta chain, mitochondrial	0.952	10	10	21.3	61.332
Q99623	PHB2	Prohibitin-2	0.952	11	11	41.1	33.296
O60762	DPM1	Dolichol-phosphate mannosyltransferase subunit 1	0.952	6	6	23.8	29.634
Q13405	MRPL49	39S ribosomal protein L49, mitochondrial	0.951	2	2	13.3	19.198
Q9BPW8	NIPSNAP1	Protein NipSnap homolog 1	0.951	3	3	9.2	33.31
Q9H2U2	PPA2	Inorganic pyrophosphatase 2, mitochondrial	0.95	3	3	9.9	37.92
Q9UH62	ARMCX3	Armadillo repeat-containing X-linked protein 3	0.95	2	2	5.5	42.5
P35606	COPB2	Coatomer subunit beta'	0.949	2	2	2.3	102.49
P20700	LMNB1	Lamin-B1	0.949	28	26	43	66.408
Q99584	S100A13	Protein S100-A13	0.949	4	4	29.6	11.471
P62318	SNRPD3	Small nuclear ribonucleoprotein Sm D3	0.949	2	2	15.1	13.916
Q14165	MLEC	Malectin	0.949	2	2	8.6	32.233
Q96HE7	ERO1L	ERO1-like protein alpha	0.948	5	5	11.8	54.392
P63092	GNAS	Guanine nucleotide-binding protein G(s) subunit alpha isoforms short	0.948	8	7	22.8	45.664
P08758	ANXA5	Annexin A5	0.948	6	6	17.8	35.936
P23526	AHCY	Adenosylhomocysteinase	0.947	6	6	14.1	47.716
Q9NQR4	NIT2	Omega-amidase NIT2	0.947	2	2	9.4	30.608
Q9UKL0	RCOR1	REST corepressor 1	0.946	3	3	7.2	53.327
P54886	ALDH18A1	Delta-1-pyrroline-5-carboxylate synthase;Gamma-glutamyl phosphate reductase;Glutamate 5-kinase	0.946	9	9	11.6	87.301
P04179	SOD2	Superoxide dismutase [Mn], mitochondrial	0.946	2	2	9.9	24.75
O43169	CYB5B	Cytochrome b5 type B	0.946	2	2	18	16.694
Q9H2H8	PPIL3	Peptidyl-prolyl cis-trans isomerase-like 3	0.946	2	2	16.1	18.154
Q9P015	MRPL15	39S ribosomal protein L15, mitochondrial	0.943	3	3	11.1	33.419
Q14974	KPNB1	Importin subunit beta-1	0.943	6	6	6.8	97.169
Q9NVA2	SEPTIN11	Septin-11	0.943	5	3	13.3	49.398
P32119	PRDX2	Peroxiredoxin-2	0.942	7	6	27.3	21.892
P38646	HSPA9	Stress-70 protein, mitochondrial	0.941	19	19	32.7	73.68
Q15084	PDIA6	Protein disulfide-isomerase A6	0.941	8	8	26.4	48.121
O95232	LUC7L3	Luc7-like protein 3	0.941	2	2	7.4	51.466
P0DP25	CALM3	Calmodulin-3	0.941	2	2	10.7	16.837
Q08945	SSRP1	FACT complex subunit SSRP1	0.94	2	2	3.2	81.074
P60842	EIF4A1	Eukaryotic initiation factor 4A-I	0.939	12	10	31.3	46.153
Q06830	PRDX1	Peroxiredoxin-1	0.939	8	6	41.2	22.11
Q05639	EEF1A2	Elongation factor 1-alpha 2	0.938	8	2	16.6	50.47
Q14697	GANAB	Neutral alpha-glucosidase AB	0.938	22	22	22.6	106.87
Q96IX5	USMG5	Up-regulated during skeletal muscle growth protein 5	0.938	2	2	43.1	6.4575
Q13404	UBE2V1	Ubiquitin-conjugating enzyme E2 variant 1	0.935	4	1	25.2	16.495
P78527	PRKDC	DNA-dependent protein kinase catalytic subunit	0.935	40	40	9.9	469.08
Q9UIJ7	AK3	GTP:AMP phosphotransferase AK3, mitochondrial	0.935	7	7	33.9	25.565
Q9H7Z7	PTGES2	Prostaglandin E synthase 2;Prostaglandin E synthase 2 truncated form	0.935	3	3	7.7	41.943
O75494	SRSF10	Serine/arginine-rich splicing factor 10	0.935	2	2	8.4	31.3
Q13618	CUL3	Cullin-3	0.933	2	2	3	88.929
P12236	SLC25A6	ADP/ATP translocase 3;ADP/ATP translocase 3, N-terminally processed	0.933	7	3	22.1	32.866
O14787	TNPO2	Transportin-2	0.933	2	2	2.2	101.39
P04062	GBA	Glucosylceramidase	0.932	3	3	4.7	59.716
P18031	PTPN1	Tyrosine-protein phosphatase non-receptor type 1	0.931	7	7	19.3	49.966
P53999	SUB1	Activated RNA polymerase II transcriptional coactivator p15	0.931	2	2	15.7	14.395
P20674	COX5A	Cytochrome c oxidase subunit 5A, mitochondrial	0.931	3	3	16.7	16.762
Q12931	TRAP1	Heat shock protein 75 kDa, mitochondrial	0.93	13	13	18.3	80.109
Q01081	U2AF1	Splicing factor U2AF 35 kDa subunit	0.93	2	2	8.3	27.872
P52565	ARHGDIA	Rho GDP-dissociation inhibitor 1	0.93	2	2	6.9	23.207
P17480	UBTF	Nucleolar transcription factor 1	0.929	4	4	4.7	89.405
P49588	AARS	Alanine--tRNA ligase, cytoplasmic	0.928	9	9	11.5	106.81
P49411	TUFM	Elongation factor Tu, mitochondrial	0.928	12	12	28.8	49.541
Q99880	HIST1H2BL	Histone H2B type 1-L	0.928	7	2	50	13.952
Q9BR76	CORO1B	Coronin-1B	0.927	2	2	3.7	54.234
P55010	EIF5	Eukaryotic translation initiation factor 5	0.927	2	2	4.2	49.222
Q14696	MESDC2	LDLR chaperone MESD	0.927	3	3	11.5	26.076
O75439	PMPCB	Mitochondrial-processing peptidase subunit beta	0.926	5	4	9.8	54.366
Q8N335	GPD1L	Glycerol-3-phosphate dehydrogenase 1-like protein	0.924	2	2	6.3	38.418
P09382	LGALS1	Galectin-1	0.923	3	3	19.3	14.716
P09467	FBP1	Fructose-1,6-bisphosphatase 1	0.922	3	3	12.1	36.842
P31939	ATIC	Bifunctional purine biosynthesis protein PURH;IMP cyclohydrolase;Phosphoribosylaminoimidazolecarboxamide formyltransferase	0.922	8	8	15.7	64.615
P63104	YWHAZ	14-3-3 protein zeta/delta	0.921	9	6	32.7	27.745
P13804	ETFA	Electron transfer flavoprotein subunit alpha, mitochondrial	0.92	3	3	14.1	35.079
P61981	YWHAG	14-3-3 protein gamma;14-3-3 protein gamma, N-terminally processed	0.92	6	2	23.5	28.302
P28331	NDUFS1	NADH-ubiquinone oxidoreductase 75 kDa subunit, mitochondrial	0.92	12	12	17.3	79.467
P80404	ABAT	4-aminobutyrate aminotransferase, mitochondrial	0.919	5	5	9.6	56.438
P40121	CAPG	Macrophage-capping protein	0.919	2	2	5.5	38.498
P22307	SCP2	Non-specific lipid-transfer protein	0.919	5	5	8	58.993
O43681	ASNA1	ATPase ASNA1	0.918	2	2	5.5	38.792
P42126	ECI1	Enoyl-CoA delta isomerase 1, mitochondrial	0.916	6	6	19.2	32.816
P22087	FBL	rRNA 2'-O-methyltransferase fibrillarin	0.916	4	3	14	33.784
Q15149	PLEC	Plectin	0.916	103	99	24	531.78
Q15029	EFTUD2	116 kDa U5 small nuclear ribonucleoprotein component	0.915	12	11	13.1	109.43
O95400	CD2BP2	CD2 antigen cytoplasmic tail-binding protein 2	0.915	2	2	7.3	37.646
P61011	SRP54	Signal recognition particle 54 kDa protein	0.914	2	2	3.6	55.704
P07384	CAPN1	Calpain-1 catalytic subunit	0.913	6	6	7	81.889
Q9Y4W6	AFG3L2	AFG3-like protein 2	0.911	4	4	4.3	88.583
P14927	UQCRB	Cytochrome b-c1 complex subunit 7	0.911	2	2	18	13.53
P55786	NPEPPS	Puromycin-sensitive aminopeptidase	0.911	8	8	9	103.28
P62826	RAN	GTP-binding nuclear protein Ran	0.911	4	4	19.9	24.423
Q99714	HSD17B10	3-hydroxyacyl-CoA dehydrogenase type-2	0.91	5	5	22.2	26.923
P09874	PARP1	Poly [ADP-ribose] polymerase 1	0.91	8	8	9.8	113.08
P15531	NME1	Nucleoside diphosphate kinase A	0.909	5	2	37.5	17.149
Q96A33	CCDC47	Coiled-coil domain-containing protein 47	0.909	6	6	11.8	55.873
Q5K4L6	SLC27A3	Long-chain fatty acid transport protein 3	0.909	3	3	4	73.55
P09525	ANXA4	Annexin A4	0.909	5	5	16.9	35.882
P51572	BCAP31	B-cell receptor-associated protein 31	0.908	7	7	22.8	27.991
P11142	HSPA8	Heat shock cognate 71 kDa protein	0.908	21	13	34.4	70.897
Q96GQ7	DDX27	Probable ATP-dependent RNA helicase DDX27	0.907	4	4	5.4	89.834
P16401	HIST1H1B	Histone H1.5	0.906	8	7	27.9	22.58
Q9Y5B9	SUPT16H	FACT complex subunit SPT16	0.905	4	4	4.6	119.91
Q9Y2B0	CNPY2	Protein canopy homolog 2	0.905	4	4	25.8	20.652
Q9Y2P8	RCL1	RNA 3'-terminal phosphate cyclase-like protein	0.905	2	2	4.3	40.842
Q13243	SRSF5	Serine/arginine-rich splicing factor 5	0.903	4	3	15.4	31.263
P55060	CSE1L	Exportin-2	0.902	7	7	6.7	110.42
Q96I99	SUCLG2	Succinyl-CoA ligase [GDP-forming] subunit beta, mitochondrial	0.902	7	7	17.4	46.51
P55769	NHP2L1	NHP2-like protein 1;NHP2-like protein 1, N-terminally processed	0.902	2	2	15.6	14.173
P30049	ATP5D	ATP synthase subunit delta, mitochondrial	0.902	2	2	13.7	17.49
P21796	VDAC1	Voltage-dependent anion-selective channel protein 1	0.9	11	11	42.8	30.772
P00403	MT-CO2	Cytochrome c oxidase subunit 2	0.9	3	3	11.9	25.565
P22694	PRKACB	cAMP-dependent protein kinase catalytic subunit beta	0.9	2	2	5.1	40.622
P50454	SERPINH1	Serpin H1	0.899	8	8	23.2	46.44
P00367	GLUD1	Glutamate dehydrogenase 1, mitochondrial	0.898	14	14	25.8	61.397
P12956	XRCC6	X-ray repair cross-complementing protein 6	0.898	14	14	23	69.842
Q09028	RBBP4	Histone-binding protein RBBP4	0.897	8	4	19.5	47.655
Q9NY33	DPP3	Dipeptidyl peptidase 3	0.894	4	4	7.2	82.588
P62258	YWHAE	14-3-3 protein epsilon	0.894	13	10	53.7	29.174
P35249	RFC4	Replication factor C subunit 4	0.893	2	2	6.6	39.681
P11387	TOP1	DNA topoisomerase 1	0.893	12	12	16.3	90.725
P24539	ATP5F1	ATP synthase F(0) complex subunit B1, mitochondrial	0.893	5	5	21.5	28.908
O94906	PRPF6	Pre-mRNA-processing factor 6	0.892	13	13	15.1	106.92
P52597	HNRNPF	Heterogeneous nuclear ribonucleoprotein F;Heterogeneous nuclear ribonucleoprotein F, N-terminally processed	0.892	5	4	13.3	45.671
Q9H2W6	MRPL46	39S ribosomal protein L46, mitochondrial	0.892	2	2	9.7	31.705
P13667	PDIA4	Protein disulfide-isomerase A4	0.891	20	20	33.2	72.932
P31946	YWHAB	14-3-3 protein beta/alpha;14-3-3 protein beta/alpha, N-terminally processed	0.89	8	4	36.6	28.082
P06753	TPM3	Tropomyosin alpha-3 chain	0.89	5	3	17.2	32.95
Q9Y3Y2	CHTOP	Chromatin target of PRMT1 protein	0.89	2	2	10.5	26.396
P09429	HMGB1	High mobility group protein B1	0.89	8	7	29.8	24.893
P31949	S100A11	Protein S100-A11;Protein S100-A11, N-terminally processed	0.89	2	2	17.1	11.74
Q15370	TCEB2	Transcription elongation factor B polypeptide 2	0.888	3	3	27.1	13.133
Q9BVK6	TMED9	Transmembrane emp24 domain-containing protein 9	0.886	3	3	8.5	27.277
P53396	ACLY	ATP-citrate synthase	0.886	5	5	4.6	120.84
P31937	HIBADH	3-hydroxyisobutyrate dehydrogenase, mitochondrial	0.883	4	4	19	35.329
Q7Z406	MYH14	Myosin-14	0.882	12	10	6.2	227.87
Q13148	TARDBP	TAR DNA-binding protein 43	0.881	3	3	9.2	44.739
P14618	PKM	Pyruvate kinase PKM	0.88	11	11	23.4	57.936
O15347	HMGB3	High mobility group protein B3	0.879	5	5	20.5	22.98
Q96FQ6	S100A16	Protein S100-A16	0.879	2	2	22.3	11.801
Q9Y365	STARD10	PCTP-like protein	0.876	2	2	8.2	33.048
Q00839	HNRNPU	Heterogeneous nuclear ribonucleoprotein U	0.876	15	15	17	90.583
Q04760	GLO1	Lactoylglutathione lyase	0.876	4	4	17.9	20.777
Q10713	PMPCA	Mitochondrial-processing peptidase subunit alpha	0.875	5	5	9.5	58.252
O75874	IDH1	Isocitrate dehydrogenase [NADP] cytoplasmic	0.874	7	6	18.4	46.659
Q9UMS0	NFU1	NFU1 iron-sulfur cluster scaffold homolog, mitochondrial	0.874	2	2	9.8	28.462
P62495	ETF1	Eukaryotic peptide chain release factor subunit 1	0.873	3	3	8	49.03
P31040	SDHA	Succinate dehydrogenase [ubiquinone] flavoprotein subunit, mitochondrial	0.871	5	5	8.7	72.691
P39748	FEN1	Flap endonuclease 1	0.871	2	2	4.7	42.592
P67812	SEC11A	Signal peptidase complex catalytic subunit SEC11A	0.871	2	2	9.5	20.625
Q8NFV4	ABHD11	Alpha/beta hydrolase domain-containing protein 11	0.869	5	5	18.1	34.69
Q9Y2Q9	MRPS28	28S ribosomal protein S28, mitochondrial	0.868	2	2	10.7	20.843
Q8NI27	THOC2	THO complex subunit 2	0.867	2	2	1.3	182.77
Q96C01	FAM136A	Protein FAM136A	0.865	2	2	12.3	15.641
P31930	UQCRC1	Cytochrome b-c1 complex subunit 1, mitochondrial	0.865	8	7	17.7	52.645
P57105	SYNJ2BP	Synaptojanin-2-binding protein	0.864	2	2	13.1	15.928
Q9Y5L4	TIMM13	Mitochondrial import inner membrane translocase subunit Tim13	0.863	2	2	27.4	10.5
P07737	PFN1	Profilin-1	0.863	6	6	46.4	15.054
Q969X5	ERGIC1	Endoplasmic reticulum-Golgi intermediate compartment protein 1	0.862	4	4	14.5	32.592
Q9UI09	NDUFA12	NADH dehydrogenase [ubiquinone] 1 alpha subcomplex subunit 12	0.861	2	2	15.9	17.114
P13010	XRCC5	X-ray repair cross-complementing protein 5	0.861	7	7	10.5	82.704
Q13011	ECH1	Delta(3,5)-Delta(2,4)-dienoyl-CoA isomerase, mitochondrial	0.86	7	7	20.1	35.816
Q6P2Q9	PRPF8	Pre-mRNA-processing-splicing factor 8	0.86	9	9	3.2	273.6
O00541	PES1	Pescadillo homolog	0.859	2	2	3.1	68.002
P06576	ATP5B	ATP synthase subunit beta, mitochondrial	0.857	15	15	35.9	56.559
P05141	SLC25A5	ADP/ATP translocase 2;ADP/ATP translocase 2, N-terminally processed	0.857	7	3	22.1	32.852
P40925	MDH1	Malate dehydrogenase, cytoplasmic	0.856	4	4	13.2	36.426
Q9BSH5	HDHD3	Haloacid dehalogenase-like hydrolase domain-containing protein 3	0.855	3	3	9.2	28
P55084	HADHB	3-ketoacyl-CoA thiolase;Trifunctional enzyme subunit beta, mitochondrial	0.855	10	10	19.6	51.294
P08559	PDHA1	Pyruvate dehydrogenase E1 component subunit alpha, somatic form, mitochondrial	0.852	4	4	9.7	43.295
O75643	SNRNP200	U5 small nuclear ribonucleoprotein 200 kDa helicase	0.851	5	5	2.4	244.5
Q9H078	CLPB	Caseinolytic peptidase B protein homolog	0.85	3	3	5.1	78.728
Q14204	DYNC1H1	Cytoplasmic dynein 1 heavy chain 1	0.849	4	4	0.7	532.4
P62937	PPIA	Peptidyl-prolyl cis-trans isomerase A;Peptidyl-prolyl cis-trans isomerase A, N-terminally processed	0.849	6	6	24.8	18.012
Q16555	DPYSL2	Dihydropyrimidinase-related protein 2	0.848	2	2	3	62.293
Q1KMD3	HNRNPUL2	Heterogeneous nuclear ribonucleoprotein U-like protein 2	0.847	10	10	12.2	85.104
Q8N983	MRPL43	39S ribosomal protein L43, mitochondrial	0.846	3	3	15.3	23.431
Q9NVI7	ATAD3A	ATPase family AAA domain-containing protein 3A	0.843	8	8	12	71.368
Q6DD88	ATL3	Atlastin-3	0.842	2	2	3.9	60.541
P28072	PSMB6	Proteasome subunit beta type-6	0.842	2	2	8.8	25.357
Q969H8	MYDGF	Myeloid-derived growth factor	0.84	2	2	12.1	18.795
P36542	ATP5C1	ATP synthase subunit gamma, mitochondrial	0.838	6	6	20.5	32.996
Q9BTV4	TMEM43	Transmembrane protein 43	0.836	4	4	8.5	44.875
P12004	PCNA	Proliferating cell nuclear antigen	0.836	4	4	15.7	28.768
Q9NSE4	IARS2	Isoleucine--tRNA ligase, mitochondrial	0.835	11	11	12.2	113.79
P48047	ATP5O	ATP synthase subunit O, mitochondrial	0.833	4	4	20.7	23.277
Q9UBQ7	GRHPR	Glyoxylate reductase/hydroxypyruvate reductase	0.832	2	2	8.2	35.668
P14923	JUP	Junction plakoglobin	0.832	6	5	7.8	81.744
P08574	CYC1	Cytochrome c1, heme protein, mitochondrial	0.832	3	3	8.6	35.422
P43897	TSFM	Elongation factor Ts, mitochondrial	0.831	4	4	12	35.39
P53007	SLC25A1	Tricarboxylate transport protein, mitochondrial	0.83	4	4	12.9	34.012
P51665	PSMD7	26S proteasome non-ATPase regulatory subunit 7	0.829	2	2	6.5	37.025
P20042	EIF2S2	Eukaryotic translation initiation factor 2 subunit 2	0.826	2	2	6.6	38.388
P10809	HSPD1	60 kDa heat shock protein, mitochondrial	0.826	19	19	32.8	61.054
P27824	CANX	Calnexin	0.826	13	13	22.6	67.567
Q92506	HSD17B8	Estradiol 17-beta-dehydrogenase 8	0.825	2	2	10.3	26.973
Q9P2E9	RRBP1	Ribosome-binding protein 1	0.824	6	6	5.5	152.45
Q9H3P7	ACBD3	Golgi resident protein GCP60	0.824	2	2	4	60.593
P25705	ATP5A1	ATP synthase subunit alpha, mitochondrial	0.823	17	17	35.1	59.75
P26641	EEF1G	Elongation factor 1-gamma	0.822	10	10	18.8	50.118
Q9Y2Q3	GSTK1	Glutathione S-transferase kappa 1	0.821	3	3	16.8	25.497
P35270	SPR	Sepiapterin reductase	0.821	3	3	10.3	28.048
O75955	FLOT1	Flotillin-1	0.821	2	2	4.9	47.355
O43143	DHX15	Pre-mRNA-splicing factor ATP-dependent RNA helicase DHX15	0.817	3	3	3.5	90.932
Q9BQE3	TUBA1C	Tubulin alpha-1C chain	0.817	12	12	28.1	49.895
P31947	SFN	14-3-3 protein sigma	0.817	7	4	25.8	27.774
P36957	DLST	Dihydrolipoyllysine-residue succinyltransferase component of 2-oxoglutarate dehydrogenase complex, mitochondrial	0.816	6	6	14.6	48.755
O00159	MYO1C	Unconventional myosin-Ic	0.815	8	8	8	121.68
P18669	PGAM1	Phosphoglycerate mutase 1	0.814	2	2	8.3	28.804
Q9Y383	LUC7L2	Putative RNA-binding protein Luc7-like 2	0.814	3	2	9.2	46.513
O95202	LETM1	LETM1 and EF-hand domain-containing protein 1, mitochondrial	0.813	6	6	10.3	83.353
P18754	RCC1	Regulator of chromosome condensation	0.811	6	6	16.9	44.969
P60174	TPI1	Triosephosphate isomerase	0.81	6	6	31.3	26.669
P05783	KRT18	Keratin, type I cytoskeletal 18	0.81	33	21	64.2	48.057
Q13162	PRDX4	Peroxiredoxin-4	0.809	4	3	15.1	30.54
Q8NE71	ABCF1	ATP-binding cassette sub-family F member 1	0.809	2	2	3.3	95.925
P34897	SHMT2	Serine hydroxymethyltransferase, mitochondrial	0.809	7	7	14.1	55.992
A6NHQ2	FBLL1	rRNA/tRNA 2'-O-methyltransferase fibrillarin-like protein 1	0.808	2	1	6.6	34.803
Q01518	CAP1	Adenylyl cyclase-associated protein 1	0.807	2	2	4.6	51.901
Q13595	TRA2A	Transformer-2 protein homolog alpha	0.806	3	3	12.1	32.688
Q9BXP5	SRRT	Serrate RNA effector molecule homolog	0.806	2	2	2.4	100.67
P40926	MDH2	Malate dehydrogenase, mitochondrial	0.805	12	12	44.4	35.503
P10253	GAA	70 kDa lysosomal alpha-glucosidase;76 kDa lysosomal alpha-glucosidase;Lysosomal alpha-glucosidase	0.805	2	2	2.3	105.32
P36405	ARL3	ADP-ribosylation factor-like protein 3	0.804	2	2	11.5	20.455
P07237	P4HB	Protein disulfide-isomerase	0.803	19	19	33.3	57.116
Q93084	ATP2A3	Sarcoplasmic/endoplasmic reticulum calcium ATPase 3	0.8	2	2	2.4	109.25
P12814	ACTN1	Alpha-actinin-1	0.8	12	6	15.4	103.06
O75947	ATP5H	ATP synthase subunit d, mitochondrial	0.799	3	3	11.8	18.491
Q86W42	THOC6	THO complex subunit 6 homolog	0.798	2	2	7	37.535
P36776	LONP1	Lon protease homolog, mitochondrial	0.796	5	5	5.2	106.49
Q12996	CSTF3	Cleavage stimulation factor subunit 3	0.795	3	3	4.5	82.921
P50213	IDH3A	Isocitrate dehydrogenase [NAD] subunit alpha, mitochondrial	0.794	6	6	17.8	39.591
Q16778	HIST2H2BE	Histone H2B type 2-E	0.791	7	2	50	13.92
Q13724	MOGS	Mannosyl-oligosaccharide glucosidase	0.79	3	3	3.8	91.916
O43488	AKR7A2	Aflatoxin B1 aldehyde reductase member 2	0.79	3	3	11.7	39.589
P21333	FLNA	Filamin-A	0.789	45	40	20.5	280.74
P17066	HSPA6	Heat shock 70 kDa protein 6	0.787	7	1	12.4	71.027
P23284	PPIB	Peptidyl-prolyl cis-trans isomerase B	0.786	12	12	48.6	23.742
Q15287	RNPS1	RNA-binding protein with serine-rich domain 1	0.785	2	2	8.9	34.208
Q9NR31	SAR1A	GTP-binding protein SAR1a	0.784	2	1	11.6	22.367
P05976	MYL1	Myosin light chain 1/3, skeletal muscle isoform	0.784	2	2	8.2	21.145
O43837	IDH3B	Isocitrate dehydrogenase [NAD] subunit beta, mitochondrial	0.783	3	3	9.9	42.183
Q9Y277	VDAC3	Voltage-dependent anion-selective channel protein 3	0.782	2	2	6.7	30.658
O43670	ZNF207	BUB3-interacting and GLEBS motif-containing protein ZNF207	0.781	2	2	5.4	50.75
P51649	ALDH5A1	Succinate-semialdehyde dehydrogenase, mitochondrial	0.779	2	2	3.9	57.214
P45880	VDAC2	Voltage-dependent anion-selective channel protein 2	0.779	7	7	22.8	31.566
P30101	PDIA3	Protein disulfide-isomerase A3	0.778	15	15	28.3	56.782
P60660	MYL6	Myosin light polypeptide 6	0.776	3	3	19.9	16.93
P48449	LSS	Lanosterol synthase	0.776	10	10	15.7	83.308
P24534	EEF1B2	Elongation factor 1-beta	0.775	2	2	12.4	24.763
Q53H12	AGK	Acylglycerol kinase, mitochondrial	0.775	2	2	4.7	47.137
Q5JRX3	PITRM1	Presequence protease, mitochondrial	0.774	6	6	6.5	117.41
P16278	GLB1	Beta-galactosidase	0.773	5	5	8.3	76.074
P30084	ECHS1	Enoyl-CoA hydratase, mitochondrial	0.773	7	7	19.3	31.387
P30044	PRDX5	Peroxiredoxin-5, mitochondrial	0.771	4	4	25.2	22.086
P42704	LRPPRC	Leucine-rich PPR motif-containing protein, mitochondrial	0.767	24	24	17.1	157.9
P30837	ALDH1B1	Aldehyde dehydrogenase X, mitochondrial	0.766	2	2	3.9	57.249
Q07021	C1QBP	Complement component 1 Q subcomponent-binding protein, mitochondrial	0.764	2	2	9.9	31.362
P11413	G6PD	Glucose-6-phosphate 1-dehydrogenase	0.763	10	10	19.4	59.256
Q9NYU2	UGGT1	UDP-glucose:glycoprotein glucosyltransferase 1	0.762	6	6	3.9	177.19
P62993	GRB2	Growth factor receptor-bound protein 2	0.762	3	3	11.1	25.206
O75400	PRPF40A	Pre-mRNA-processing factor 40 homolog A	0.762	5	5	5.1	108.8
Q9H9B4	SFXN1	Sideroflexin-1	0.761	7	7	25.8	35.619
Q9UPN9	TRIM33	E3 ubiquitin-protein ligase TRIM33	0.761	2	2	1.9	122.53
Q96EY8	MMAB	Cob(I)yrinic acid a,c-diamide adenosyltransferase, mitochondrial	0.761	3	3	14.4	27.388
Q06323	PSME1	Proteasome activator complex subunit 1	0.755	7	7	29.7	28.723
O75390	CS	Citrate synthase, mitochondrial	0.755	6	6	11.6	51.712
Q8WW59	SPRYD4	SPRY domain-containing protein 4	0.754	2	2	10.1	23.128
Q16836	HADH	Hydroxyacyl-coenzyme A dehydrogenase, mitochondrial	0.754	2	2	5.4	34.293
P51570	GALK1	Galactokinase	0.752	2	2	6.1	42.272
P43304	GPD2	Glycerol-3-phosphate dehydrogenase, mitochondrial	0.752	12	12	16.6	80.852
P07437	TUBB	Tubulin beta chain	0.749	13	2	31.1	49.67
Q01844	EWSR1	RNA-binding protein EWS	0.749	3	3	4.4	68.477
O60568	PLOD3	Procollagen-lysine,2-oxoglutarate 5-dioxygenase 3	0.748	2	2	2.4	84.784
Q9Y394	DHRS7	Dehydrogenase/reductase SDR family member 7	0.746	4	4	11.5	38.298
O95470	SGPL1	Sphingosine-1-phosphate lyase 1	0.743	3	3	5.5	63.523
O95831	AIFM1	Apoptosis-inducing factor 1, mitochondrial	0.743	12	12	22.5	66.9
P26639	TARS	Threonine--tRNA ligase, cytoplasmic	0.741	3	3	4.1	83.434
P16152	CBR1	Carbonyl reductase [NADPH] 1	0.739	3	2	12.6	30.375
P29692	EEF1D	Elongation factor 1-delta	0.739	7	7	33.1	31.121
Q16822	PCK2	Phosphoenolpyruvate carboxykinase [GTP], mitochondrial	0.739	11	11	19.1	70.698
Q8N5K1	CISD2	CDGSH iron-sulfur domain-containing protein 2	0.738	2	2	17	15.278
P37108	SRP14	Signal recognition particle 14 kDa protein	0.737	4	4	24.3	14.57
P16435	POR	NADPH--cytochrome P450 reductase	0.736	8	8	13	76.689
Q9UMS4	PRPF19	Pre-mRNA-processing factor 19	0.729	2	2	4.2	55.18
P15311	EZR	Ezrin	0.727	12	6	18.4	69.412
Q02338	BDH1	D-beta-hydroxybutyrate dehydrogenase, mitochondrial	0.727	2	2	5.5	38.157
Q9BTZ2	DHRS4	Dehydrogenase/reductase SDR family member 4	0.726	2	2	6.1	29.537
P23786	CPT2	Carnitine O-palmitoyltransferase 2, mitochondrial	0.726	3	3	4.1	73.776
Q8NDH3	NPEPL1	Probable aminopeptidase NPEPL1	0.723	4	4	8.4	55.86
Q9H845	ACAD9	Acyl-CoA dehydrogenase family member 9, mitochondrial	0.721	5	5	7.6	68.76
P00505	GOT2	Aspartate aminotransferase, mitochondrial	0.72	10	10	24.2	47.517
Q96HY7	DHTKD1	Probable 2-oxoglutarate dehydrogenase E1 component DHKTD1, mitochondrial	0.716	2	2	2.5	103.08
P12081	HARS	Histidine--tRNA ligase, cytoplasmic	0.715	6	3	11	57.41
Q9HDC9	APMAP	Adipocyte plasma membrane-associated protein	0.714	4	4	8.7	46.48
P30038	ALDH4A1	Delta-1-pyrroline-5-carboxylate dehydrogenase, mitochondrial	0.713	6	6	12.8	61.719
Q04917	YWHAH	14-3-3 protein eta	0.713	9	6	35	28.218
Q8WUY1	THEM6	Protein THEM6	0.71	2	2	7.2	23.865
P40939	HADHA	Long chain 3-hydroxyacyl-CoA dehydrogenase;Long-chain enoyl-CoA hydratase;Trifunctional enzyme subunit alpha, mitochondrial	0.709	14	14	19.1	82.999
P04181	OAT	Ornithine aminotransferase, hepatic form;Ornithine aminotransferase, mitochondrial;Ornithine aminotransferase, renal form	0.708	3	3	6.8	48.534
O75131	CPNE3	Copine-3	0.707	3	3	6.3	60.13
O15382	BCAT2	Branched-chain-amino-acid aminotransferase, mitochondrial	0.705	3	3	8.7	44.287
P35244	RPA3	Replication protein A 14 kDa subunit	0.704	2	2	14.9	13.569
Q9Y6E2	BZW2	Basic leucine zipper and W2 domain-containing protein 2	0.704	3	3	6.4	48.162
P51659	HSD17B4	(3R)-hydroxyacyl-CoA dehydrogenase;Enoyl-CoA hydratase 2;Peroxisomal multifunctional enzyme type 2	0.703	9	9	14.7	79.685
O95302	FKBP9	Peptidyl-prolyl cis-trans isomerase FKBP9	0.703	2	2	3.3	63.083
P30048	PRDX3	Thioredoxin-dependent peroxide reductase, mitochondrial	0.699	4	4	14.1	27.692
P00387	CYB5R3	NADH-cytochrome b5 reductase 3;NADH-cytochrome b5 reductase 3 membrane-bound form;NADH-cytochrome b5 reductase 3 soluble form	0.696	2	2	8	34.234
Q6PI48	DARS2	Aspartate--tRNA ligase, mitochondrial	0.696	6	6	8.2	73.562
P43246	MSH2	DNA mismatch repair protein Msh2	0.692	4	4	4	104.74
P41091	EIF2S3	Eukaryotic translation initiation factor 2 subunit 3	0.692	3	3	8.7	51.109
P10515	DLAT	Dihydrolipoyllysine-residue acetyltransferase component of pyruvate dehydrogenase complex, mitochondrial	0.688	4	4	5.3	68.996
Q9NYL4	FKBP11	Peptidyl-prolyl cis-trans isomerase FKBP11	0.686	2	2	9	22.18
P27695	APEX1	DNA-(apurinic or apyrimidinic site) lyase;DNA-(apurinic or apyrimidinic site) lyase, mitochondrial	0.685	3	3	12.3	35.554
Q8TCS8	PNPT1	Polyribonucleotide nucleotidyltransferase 1, mitochondrial	0.681	2	2	2.7	85.95
P24752	ACAT1	Acetyl-CoA acetyltransferase, mitochondrial	0.68	7	7	18	45.199
P55036	PSMD4	26S proteasome non-ATPase regulatory subunit 4	0.677	3	3	9.5	40.736
Q8NBX0	SCCPDH	Saccharopine dehydrogenase-like oxidoreductase	0.676	5	5	13.3	47.151
P30519	HMOX2	Heme oxygenase 2	0.676	2	2	7.9	36.032
P48735	IDH2	Isocitrate dehydrogenase [NADP], mitochondrial	0.676	14	13	29.6	50.909
P35579	MYH9	Myosin-9	0.673	13	11	7	226.53
P61962	DCAF7	DDB1- and CUL4-associated factor 7	0.673	2	2	8.2	38.926
Q86UP2	KTN1	Kinectin	0.672	2	2	1.8	156.27
P12532	CKMT1A	Creatine kinase U-type, mitochondrial	0.668	4	4	10.6	47.036
P50897	PPT1	Palmitoyl-protein thioesterase 1	0.666	2	2	10.8	34.193
Q9UL46	PSME2	Proteasome activator complex subunit 2	0.665	3	3	7.9	27.401
P49591	SARS	Serine--tRNA ligase, cytoplasmic	0.664	3	3	7.2	58.777
Q9BZJ0	CRNKL1	Crooked neck-like protein 1	0.656	2	2	2.5	100.45
P29373	CRABP2	Cellular retinoic acid-binding protein 2	0.652	3	3	18.8	15.693
P51648	ALDH3A2	Fatty aldehyde dehydrogenase	0.648	6	6	14	54.847
P08195	SLC3A2	4F2 cell-surface antigen heavy chain	0.641	2	2	3.7	67.993
Q13232	NME3	Nucleoside diphosphate kinase 3	0.639	2	2	16	19.015
Q02252	ALDH6A1	Methylmalonate-semialdehyde dehydrogenase [acylating], mitochondrial	0.638	8	8	16.6	57.839
P08133	ANXA6	Annexin A6	0.632	10	10	16.6	75.872
P28838	LAP3	Cytosol aminopeptidase	0.631	3	3	6.9	56.166
Q9BS40	LXN	Latexin	0.627	2	2	12.2	25.75
Q9UJS0	SLC25A13	Calcium-binding mitochondrial carrier protein Aralar2	0.627	12	12	17.9	74.175
Q8WXX5	DNAJC9	DnaJ homolog subfamily C member 9	0.62	3	3	11.5	29.909
Q7Z4W1	DCXR	L-xylulose reductase	0.616	5	5	18	25.913
Q9UHQ9	CYB5R1	NADH-cytochrome b5 reductase 1	0.612	5	5	15.1	34.094
P99999	CYCS	Cytochrome c	0.611	3	3	24.8	11.749
Q9BYT8	NLN	Neurolysin, mitochondrial	0.604	3	3	4.3	80.651
Q9UHG3	PCYOX1	Prenylcysteine oxidase 1	0.591	6	6	11.5	56.639
Q9NZ45	CISD1	CDGSH iron-sulfur domain-containing protein 1	0.586	2	2	20.4	12.199
P49419	ALDH7A1	Alpha-aminoadipic semialdehyde dehydrogenase	0.576	9	9	21.7	58.486
P26368	U2AF2	Splicing factor U2AF 65 kDa subunit	0.572	3	3	5.5	53.5
Q92522	H1FX	Histone H1x	0.566	3	3	15	22.487
P04040	CAT	Catalase	0.557	7	7	14.8	59.755
P09622	DLD	Dihydrolipoyl dehydrogenase, mitochondrial	0.554	7	7	14.3	54.177
P19105	MYL12A	Myosin regulatory light chain 12A	0.551	4	4	23.4	19.794
Q9NRV9	HEBP1	Heme-binding protein 1	0.541	4	4	27	21.097
Q02218	OGDH	2-oxoglutarate dehydrogenase, mitochondrial	0.535	7	7	6.9	115.93
P42765	ACAA2	3-ketoacyl-CoA thiolase, mitochondrial	0.517	4	4	10.3	41.924
Q9Y6N5	SQRDL	Sulfide:quinone oxidoreductase, mitochondrial	0.512	4	4	10	49.96
P22033	MUT	Methylmalonyl-CoA mutase, mitochondrial	0.511	3	3	4.3	83.134
P49748	ACADVL	Very long-chain specific acyl-CoA dehydrogenase, mitochondrial	0.489	14	14	23.5	70.389
Q16762	TST	Thiosulfate sulfurtransferase	0.461	5	5	20.2	33.429
P21266	GSTM3	Glutathione S-transferase Mu 3	0.42	3	3	12.9	26.559
P11279	LAMP1	Lysosome-associated membrane glycoprotein 1	0.396	2	2	4.8	44.882
Q16629	SRSF7	Serine/arginine-rich splicing factor 7	0.344	3	3	12.6	27.366
P05161	ISG15	Ubiquitin-like protein ISG15	0.235	2	2	12.1	17.887
