# Supplementary material for: Proteomic Analysis Reveals Major Proteins and Pathways That Mediate the Effect of 17-β-Estradiol in Cell Division and Apoptosis in Breast Cancer MCF7 Cells
Source: J Proteome Res. 2024 Oct 11;23(11):4835–48. doi: 10.1021/acs.jproteome.4c00102 (PMC11536429; doi:10.1021/acs.jproteome.4c00102)
Supplement: Supplementary file 4 — pr4c00102_si_005.xlsx [file pr4c00102_si_005.xlsx]

## Sheet: Supplementary Table S3_E2 profi
Supporting Table S3: List of quantified membrane/organelle proteins
Protein ID	Gene name	Protein name	Ratio L/H normalized (E2/vehicle)	Peptides	Unique peptides	Sequence coverage [%]	Mol. weight [kDa]
Q6ZRV2	FAM83H	Protein FAM83H	15.579	18	18	20.9	127.12
O95747	OXSR1	Serine/threonine-protein kinase OSR1	12.988	6	6	13.3	58.022
Q6P996	PDXDC1	Pyridoxal-dependent decarboxylase domain-containing protein 1	12.127	8	8	14.6	86.706
Q15365	PCBP1	Poly(rC)-binding protein 1	10.833	8	5	32.9	37.497
O75663	TIPRL	TIP41-like protein	9.456	2	2	8.1	31.444
P45973	CBX5	Chromobox protein homolog 5	9.431	5	5	26.7	22.225
Q16401	PSMD5	26S proteasome non-ATPase regulatory subunit 5	9.336	9	9	20.8	56.195
P61978	HNRNPK	Heterogeneous nuclear ribonucleoprotein K	9.192	10	10	29.6	50.976
Q9H2C0	GAN	Gigaxonin	8.445	7	7	13.2	67.638
Q8IUZ0	LRRC49	Leucine-rich repeat-containing protein 49	8.365	2	2	2.3	78.893
Q92530	PSMF1	Proteasome inhibitor PI31 subunit	8.257	3	3	14.4	29.816
Q9HBM1	SPC25	Kinetochore protein Spc25	8.23	4	4	18.8	26.152
O95372	LYPLA2	Acyl-protein thioesterase 2	8.222	2	2	6.9	24.737
Q9BVG4	PBDC1	Protein PBDC1	7.536	5	5	20.2	26.056
O43809	NUDT21	Cleavage and polyadenylation specificity factor subunit 5	7.305	2	2	11.5	26.227
P61081	UBE2M	NEDD8-conjugating enzyme Ubc12	7.288	6	6	31.7	20.9
Q02750	MAP2K1	Dual specificity mitogen-activated protein kinase kinase 1	7.07	4	2	10.9	43.439
O43175	PHGDH	D-3-phosphoglycerate dehydrogenase	7.049	6	6	12.6	56.65
O95837	GNA14	Guanine nucleotide-binding protein subunit alpha-14	6.997	5	2	14.4	41.57
Q92973	TNPO1	Transportin-1	6.908	8	6	10.4	102.35
Q07960	ARHGAP1	Rho GTPase-activating protein 1	6.862	10	10	25.5	50.435
O94979	SEC31A	Protein transport protein Sec31A	6.805	2	2	2.2	133.01
P48729	CSNK1A1	Casein kinase I isoform alpha	6.794	9	9	30.6	38.914
Q86TP1	PRUNE	Protein prune homolog	6.765	2	2	4.2	50.199
P24468	NR2F2	COUP transcription factor 2	6.695	4	4	8	45.571
P15924	DSP	Desmoplakin	6.682	55	55	20.6	331.77
Q9UP83	COG5	Conserved oligomeric Golgi complex subunit 5	6.675	3	3	3.3	92.742
P36507	MAP2K2	Dual specificity mitogen-activated protein kinase kinase 2	6.38	8	6	24.8	44.424
O00170	AIP	AH receptor-interacting protein	6.365	5	5	20.3	37.664
Q14746	COG2	Conserved oligomeric Golgi complex subunit 2	6.365	4	4	8.9	83.207
P78371	CCT2	T-complex protein 1 subunit beta	6.338	13	13	30.1	57.488
Q7Z3U7	MON2	Protein MON2 homolog	6.322	5	5	3.3	190.36
Q13185	CBX3	Chromobox protein homolog 3	6.319	4	4	14.8	20.811
Q9UHY1	NRBP1	Nuclear receptor-binding protein	6.193	2	2	5	59.844
O95373	IPO7	Importin-7	6.174	7	7	8.2	119.52
Q96D46	NMD3	60S ribosomal export protein NMD3	6.112	4	4	9.1	57.603
P50990	CCT8	T-complex protein 1 subunit theta	6.014	15	15	31.6	59.62
O60749	SNX2	Sorting nexin-2	5.976	5	5	10.8	58.47
O00762	UBE2C	Ubiquitin-conjugating enzyme E2 C	5.966	4	4	22.3	19.652
Q9Y5L0	TNPO3	Transportin-3	5.894	3	3	3.8	104.2
P83436	COG7	Conserved oligomeric Golgi complex subunit 7	5.862	6	6	12.5	86.343
P55957	BID	BH3-interacting domain death agonist;BH3-interacting domain death agonist p11;BH3-interacting domain death agonist p13;BH3-interacting domain death agonist p15	5.84	3	3	17.9	21.994
O14787	TNPO2	Transportin-2	5.707	6	4	8.1	101.39
P31749	AKT1	RAC-alpha serine/threonine-protein kinase	5.669	4	4	8.8	55.686
Q92769	HDAC2	Histone deacetylase 2	5.612	4	2	10.2	55.364
O00429	DNM1L	Dynamin-1-like protein	5.588	7	7	11.3	81.876
Q8IXH7	NELFCD	Negative elongation factor C/D	5.555	4	4	8.3	66.246
Q14738	PPP2R5D	Serine/threonine-protein phosphatase 2A 56 kDa regulatory subunit delta isoform	5.548	2	2	4.7	69.991
Q96P70	IPO9	Importin-9	5.522	7	7	9	115.96
Q9Y5K8	ATP6V1D	V-type proton ATPase subunit D	5.515	2	2	10.5	28.262
Q96C24	SYTL4	Synaptotagmin-like protein 4	5.503	3	3	3.9	76.023
P26599	PTBP1	Polypyrimidine tract-binding protein 1	5.46	6	6	12.2	59.632
O75190	DNAJB6	DnaJ homolog subfamily B member 6	5.393	4	4	15	36.087
Q9Y3P9	RABGAP1	Rab GTPase-activating protein 1	5.371	7	6	8	121.74
Q7Z7E8	UBE2Q1	Ubiquitin-conjugating enzyme E2 Q1	5.355	2	2	6.2	46.126
P20700	LMNB1	Lamin-B1	5.336	29	26	47.3	66.408
O00148	DDX39A	ATP-dependent RNA helicase DDX39A	5.323	8	8	18	49.129
Q7Z6Z7	HUWE1	E3 ubiquitin-protein ligase HUWE1	5.295	11	11	3.4	481.89
P30153	PPP2R1A	Serine/threonine-protein phosphatase 2A 65 kDa regulatory subunit A alpha isoform	5.287	10	10	22.6	65.308
P40763	STAT3	Signal transducer and activator of transcription 3	5.266	4	4	9.9	88.067
Q9UNH7	SNX6	Sorting nexin-6;Sorting nexin-6, N-terminally processed	5.182	6	5	16	46.648
Q14980	NUMA1	Nuclear mitotic apparatus protein 1	5.17	13	13	8.6	238.26
Q9Y2V7	COG6	Conserved oligomeric Golgi complex subunit 6	5.16	4	4	6.8	73.278
P23771	GATA3	Trans-acting T-cell-specific transcription factor GATA-3	5.158	3	3	8.8	47.915
Q96FW1	OTUB1	Ubiquitin thioesterase OTUB1	5.121	7	7	32.1	31.284
Q8TEX9	IPO4	Importin-4	5.102	11	11	13	118.71
P13861	PRKAR2A	cAMP-dependent protein kinase type II-alpha regulatory subunit	5.063	5	5	15.8	45.518
Q15126	PMVK	Phosphomevalonate kinase	5.027	8	8	39.1	21.995
Q7L5D6	GET4	Golgi to ER traffic protein 4 homolog	4.988	6	6	22.6	36.504
Q86Y56	DNAAF5	Dynein assembly factor 5, axonemal	4.987	5	5	6.4	93.52
P52292	KPNA2	Importin subunit alpha-1	4.947	7	7	18	57.861
Q9NV31	IMP3	U3 small nucleolar ribonucleoprotein protein IMP3	4.947	3	3	17.4	21.85
Q6AI08	HEATR6	HEAT repeat-containing protein 6	4.921	19	19	19.5	128.78
Q99836	MYD88	Myeloid differentiation primary response protein MyD88	4.884	5	5	20.9	33.233
P29353	SHC1	SHC-transforming protein 1	4.869	2	2	4.3	62.821
P60842	EIF4A1	Eukaryotic initiation factor 4A-I	4.808	16	14	40.9	46.153
Q9UL46	PSME2	Proteasome activator complex subunit 2	4.781	7	7	23.4	27.401
O14980	XPO1	Exportin-1	4.776	17	17	18.1	123.38
Q9NP73	ALG13	Putative bifunctional UDP-N-acetylglucosamine transferase and deubiquitinase ALG13	4.773	4	4	2.6	126.05
Q5T4S7	UBR4	E3 ubiquitin-protein ligase UBR4	4.762	2	2	0.4	573.83
O76003	GLRX3	Glutaredoxin-3	4.761	4	4	14.9	37.432
O60610	DIAPH1	Protein diaphanous homolog 1	4.759	14	14	12.4	141.35
Q9UI08	EVL	Ena/VASP-like protein	4.754	5	5	13.2	44.619
Q9Y678	COPG1	Coatomer subunit gamma-1	4.746	8	8	11.4	97.717
Q99417	MYCBP	C-Myc-binding protein	4.741	2	2	25.2	11.967
O75843	AP1G2	AP-1 complex subunit gamma-like 2	4.724	2	2	4.2	87.116
P49368	CCT3	T-complex protein 1 subunit gamma	4.711	11	11	26.4	60.533
Q13547	HDAC1	Histone deacetylase 1	4.699	4	2	10.6	55.102
Q16890	TPD52L1	Tumor protein D53	4.681	8	8	43.1	22.449
A6NHL2	TUBAL3	Tubulin alpha chain-like 3	4.629	4	1	8.3	49.908
P61289	PSME3	Proteasome activator complex subunit 3	4.564	5	5	24.4	29.506
Q96JB2	COG3	Conserved oligomeric Golgi complex subunit 3	4.554	6	6	9.7	94.095
Q14974	KPNB1	Importin subunit beta-1	4.534	15	15	22.5	97.169
Q8N1F7	NUP93	Nuclear pore complex protein Nup93	4.532	3	3	4	93.487
P55060	CSE1L	Exportin-2	4.524	24	24	26.2	110.42
Q9H9E3	COG4	Conserved oligomeric Golgi complex subunit 4	4.503	8	8	12.5	89.082
Q92600	RQCD1	Cell differentiation protein RCD1 homolog	4.471	2	2	7.4	33.631
Q99832	CCT7	T-complex protein 1 subunit eta	4.466	6	6	11.8	59.366
Q07812	BAX	Apoptosis regulator BAX	4.466	7	7	41.1	21.184
P40121	CAPG	Macrophage-capping protein	4.464	5	5	15.2	38.498
Q6NXR4	TTI2	TELO2-interacting protein 2	4.442	2	2	6.7	56.914
P40227	CCT6A	T-complex protein 1 subunit zeta	4.441	11	11	23.5	58.024
Q9HAV4	XPO5	Exportin-5	4.432	6	6	6	136.31
Q86U90	YRDC	YrdC domain-containing protein, mitochondrial	4.418	2	2	9	29.328
Q9H8S9	MOB1A	MOB kinase activator 1A	4.414	6	1	29.2	25.079
Q13263	TRIM28	Transcription intermediary factor 1-beta	4.397	15	15	23.5	88.549
Q01081	U2AF1	Splicing factor U2AF 35 kDa subunit	4.393	2	2	11.2	27.872
Q13131	PRKAA1	5'-AMP-activated protein kinase catalytic subunit alpha-1	4.384	3	3	4.3	64.009
Q96C19	EFHD2	EF-hand domain-containing protein D2	4.358	8	6	34.2	26.697
P50570	DNM2	Dynamin-2	4.352	20	17	24.8	98.063
O95336	PGLS	6-phosphogluconolactonase	4.346	3	3	16.7	27.547
P42285	SKIV2L2	Superkiller viralicidic activity 2-like 2	4.307	2	2	2.5	117.8
P53618	COPB1	Coatomer subunit beta	4.283	13	13	19.1	107.14
Q9Y266	NUDC	Nuclear migration protein nudC	4.257	5	5	17.8	38.242
Q99816	TSG101	Tumor susceptibility gene 101 protein	4.239	3	3	11	43.944
Q86VP6	CAND1	Cullin-associated NEDD8-dissociated protein 1	4.177	21	21	20.9	136.37
P22087	FBL	rRNA 2'-O-methyltransferase fibrillarin	4.17	6	5	22.7	33.784
O15498	YKT6	Synaptobrevin homolog YKT6	4.166	2	2	8.6	22.417
Q53FT3	C11orf73	Protein Hikeshi	4.165	2	2	11.2	21.627
Q9UNF1	MAGED2	Melanoma-associated antigen D2	4.164	12	11	23.1	64.953
O00505	KPNA3	Importin subunit alpha-4	4.156	2	2	4.2	57.81
P11441	UBL4A	Ubiquitin-like protein 4A	4.145	7	7	47.8	17.776
Q15366	PCBP2	Poly(rC)-binding protein 2	4.13	8	5	29	38.58
Q9BUF5	TUBB6	Tubulin beta-6 chain	4.111	10	3	25.1	49.857
Q96HR3	MED30	Mediator of RNA polymerase II transcription subunit 30	4.097	2	2	11.8	20.277
Q15435	PPP1R7	Protein phosphatase 1 regulatory subunit 7	4.089	2	2	5.8	41.564
Q16537	PPP2R5E	Serine/threonine-protein phosphatase 2A 56 kDa regulatory subunit epsilon isoform	4.08	3	3	9	54.699
P46379	BAG6	Large proline-rich protein BAG6	4.079	11	11	13.8	119.41
P61923	COPZ1	Coatomer subunit zeta-1	4.065	3	3	19.8	20.198
P23610	F8A1	Factor VIII intron 22 protein	4.006	2	2	6.7	39.103
P10412	HIST1H1E	Histone H1.4	3.971	12	2	40.6	21.865
P18887	XRCC1	DNA repair protein XRCC1	3.97	3	3	5.1	69.497
P61960	UFM1	Ubiquitin-fold modifier 1	3.934	2	2	27.1	9.1175
Q9Y6B6	SAR1B	GTP-binding protein SAR1b	3.912	3	2	17.2	22.41
O95433	AHSA1	Activator of 90 kDa heat shock protein ATPase homolog 1	3.771	6	6	24	38.274
P31948	STIP1	Stress-induced-phosphoprotein 1	3.75	10	10	19.2	62.639
P09497	CLTB	Clathrin light chain B	3.718	5	5	17.9	25.19
Q8WUM4	PDCD6IP	Programmed cell death 6-interacting protein	3.711	23	23	33.1	96.022
P63162	SNRPN	Small nuclear ribonucleoprotein-associated protein N	3.689	2	2	6.2	24.614
Q13257	MAD2L1	Mitotic spindle assembly checkpoint protein MAD2A	3.667	4	4	19	23.51
Q13492	PICALM	Phosphatidylinositol-binding clathrin assembly protein	3.619	9	9	16.6	70.754
P84090	ERH	Enhancer of rudimentary homolog	3.605	2	2	21.2	12.259
O43399	TPD52L2	Tumor protein D54	3.594	12	12	58.7	22.237
O76041	NEBL	Nebulette	3.592	6	5	5	116.45
Q09028	RBBP4	Histone-binding protein RBBP4	3.589	4	2	10.1	47.655
Q9NP79	VTA1	Vacuolar protein sorting-associated protein VTA1 homolog	3.588	4	4	17.6	33.879
P02545	LMNA	Lamin-A/C;Prelamin-A/C	3.587	38	36	53	74.139
Q5SSJ5	HP1BP3	Heterochromatin protein 1-binding protein 3	3.581	14	14	26.6	61.206
P54619	PRKAG1	5'-AMP-activated protein kinase subunit gamma-1	3.566	5	5	17.5	37.579
Q99733	NAP1L4	Nucleosome assembly protein 1-like 4	3.561	2	1	5.6	42.823
Q9P289	STK26	Serine/threonine-protein kinase 26	3.558	7	3	18.5	46.528
O43491	EPB41L2	Band 4.1-like protein 2	3.544	2	2	2.3	112.59
Q9UFW8	CGGBP1	CGG triplet repeat-binding protein 1	3.544	4	4	17.4	18.82
P50552	VASP	Vasodilator-stimulated phosphoprotein	3.536	8	8	22.9	39.829
P49327	FASN	[Acyl-carrier-protein] S-acetyltransferase;[Acyl-carrier-protein] S-malonyltransferase;3-hydroxyacyl-[acyl-carrier-protein] dehydratase;3-oxoacyl-[acyl-carrier-protein] reductase;3-oxoacyl-[acyl-carrier-protein] synthase;Enoyl-[acyl-carrier-protein] reductase;Fatty acid synthase;Oleoyl-[acyl-carrier-protein] hydrolase	3.532	59	59	28.2	273.42
P49585	PCYT1A	Choline-phosphate cytidylyltransferase A	3.525	7	3	23.4	41.731
Q9H832	UBE2Z	Ubiquitin-conjugating enzyme E2 Z	3.491	3	3	10.7	38.21
P62316	SNRPD2	Small nuclear ribonucleoprotein Sm D2	3.485	4	4	28.8	13.527
P28066	PSMA5	Proteasome subunit alpha type-5	3.476	6	6	33.6	26.411
P62256	UBE2H	Ubiquitin-conjugating enzyme E2 H	3.459	3	3	18.6	20.655
Q9Y2Z0	SUGT1	Suppressor of G2 allele of SKP1 homolog	3.45	4	4	14.2	41.024
O95865	DDAH2	N(G),N(G)-dimethylarginine dimethylaminohydrolase 2	3.448	5	4	20.4	29.644
Q8WVM8	SCFD1	Sec1 family domain-containing protein 1	3.445	5	5	10	72.379
O75351	VPS4B	Vacuolar protein sorting-associated protein 4B	3.443	2	2	4.5	49.301
O95456	PSMG1	Proteasome assembly chaperone 1	3.44	2	2	8.3	32.854
P49711	CTCF	Transcriptional repressor CTCF	3.433	2	2	2.8	82.785
O60884	DNAJA2	DnaJ homolog subfamily A member 2	3.416	5	5	13.3	45.745
P00918	CA2	Carbonic anhydrase 2	3.403	5	5	20	29.246
Q96IU4	ABHD14B	Alpha/beta hydrolase domain-containing protein 14B	3.389	3	3	20.5	22.345
Q99719	SEPTIN5	Septin-5	3.382	3	3	9.8	42.777
P28676	GCA	Grancalcin	3.368	3	3	17.5	24.01
P08238	HSP90AB1	Heat shock protein HSP 90-beta	3.36	34	15	39.8	83.263
Q03252	LMNB2	Lamin-B2	3.356	12	9	18.7	69.948
P50991	CCT4	T-complex protein 1 subunit delta	3.341	8	8	17.3	57.924
O14579	COPE	Coatomer subunit epsilon	3.336	5	5	19.5	34.482
Q17RN3	FAM98C	Protein FAM98C	3.32	2	2	10	37.329
Q15369	TCEB1	Transcription elongation factor B polypeptide 1	3.303	3	3	20.5	12.473
P11172	UMPS	Orotate phosphoribosyltransferase;Orotidine 5'-phosphate decarboxylase;Uridine 5'-monophosphate synthase	3.301	10	10	23.1	52.221
P56270	MAZ	Myc-associated zinc finger protein	3.277	3	3	7.3	48.607
Q01518	CAP1	Adenylyl cyclase-associated protein 1	3.252	6	6	14.7	51.901
P27361	MAPK3	Mitogen-activated protein kinase 3	3.245	4	4	12.1	43.135
Q15691	MAPRE1	Microtubule-associated protein RP/EB family member 1	3.241	3	3	17.2	29.999
Q15942	ZYX	Zyxin	3.22	2	2	4.7	61.277
Q14232	EIF2B1	Translation initiation factor eIF-2B subunit alpha	3.212	4	4	13.1	33.712
Q58FF8	HSP90AB2P	Putative heat shock protein HSP 90-beta 2	3.194	10	1	21.3	44.348
Q9HCU4	CELSR2	Cadherin EGF LAG seven-pass G-type receptor 2	3.176	6	6	2.1	317.45
P24941	CDK2	Cyclin-dependent kinase 2	3.119	5	3	20.5	33.929
Q9BUH6	C9orf142	Protein PAXX	3.096	8	8	33.8	21.639
O95340	PAPSS2	Adenylyl-sulfate kinase;Bifunctional 3'-phosphoadenosine 5'-phosphosulfate synthase 2;Sulfate adenylyltransferase	3.085	2	2	4.1	69.5
P63208	SKP1	S-phase kinase-associated protein 1	3.081	4	4	28.2	18.658
Q9NR46	SH3GLB2	Endophilin-B2	3.081	10	10	28.1	43.973
Q15008	PSMD6	26S proteasome non-ATPase regulatory subunit 6	3.078	5	5	14.7	45.531
Q13561	DCTN2	Dynactin subunit 2	3.077	5	5	18	44.23
Q86UW7	CADPS2	Calcium-dependent secretion activator 2	3.073	2	2	2.4	147.73
P61964	WDR5	WD repeat-containing protein 5	3.073	2	2	8.1	36.588
Q15833	STXBP2	Syntaxin-binding protein 2	3.055	5	5	10.5	66.452
O00471	EXOC5	Exocyst complex component 5	3.043	2	2	3.7	81.852
P84085	ARF5	ADP-ribosylation factor 5	3.036	5	3	30	20.529
Q12906	ILF3	Interleukin enhancer-binding factor 3	2.981	2	2	2.2	95.337
P11142	HSPA8	Heat shock cognate 71 kDa protein	2.974	25	15	40.4	70.897
Q96CN7	ISOC1	Isochorismatase domain-containing protein 1	2.942	7	7	26.8	32.236
Q92905	COPS5	COP9 signalosome complex subunit 5	2.936	2	2	5.4	37.578
P84077	ARF1	ADP-ribosylation factor 1	2.935	5	3	28.2	20.697
Q99622	C12orf57	Protein C10	2.935	2	2	24.6	13.178
Q15645	TRIP13	Pachytene checkpoint protein 2 homolog	2.928	2	2	3.2	48.55
Q96LR5	UBE2E2	Ubiquitin-conjugating enzyme E2 E2	2.925	3	3	13.9	22.255
P07900	HSP90AA1	Heat shock protein HSP 90-alpha	2.921	35	21	42.9	84.659
P62318	SNRPD3	Small nuclear ribonucleoprotein Sm D3	2.914	2	2	15.1	13.916
O60664	PLIN3	Perilipin-3	2.911	9	9	29	47.074
P05204	HMGN2	Non-histone chromosomal protein HMG-17	2.911	3	3	30	9.3926
O43237	DYNC1LI2	Cytoplasmic dynein 1 light intermediate chain 2	2.909	4	4	9.3	54.099
P62191	PSMC1	26S protease regulatory subunit 4	2.897	4	4	9.8	49.184
P61086	UBE2K	Ubiquitin-conjugating enzyme E2 K	2.872	5	5	27.5	22.406
O15126	SCAMP1	Secretory carrier-associated membrane protein 1	2.867	4	4	20.7	37.92
P62333	PSMC6	26S protease regulatory subunit 10B	2.863	3	3	10.3	44.172
Q9HB71	CACYBP	Calcyclin-binding protein	2.849	9	9	41.7	26.21
Q9UHB9	SRP68	Signal recognition particle subunit SRP68	2.847	2	2	4.9	70.729
Q9NTI5	PDS5B	Sister chromatid cohesion protein PDS5 homolog B	2.844	2	2	1.5	164.67
O60506	SYNCRIP	Heterogeneous nuclear ribonucleoprotein Q	2.838	5	3	8.3	69.602
P18085	ARF4	ADP-ribosylation factor 4	2.834	6	5	33.9	20.511
P40938	RFC3	Replication factor C subunit 3	2.831	5	5	16	40.556
Q06323	PSME1	Proteasome activator complex subunit 1	2.83	11	11	43.4	28.723
P54727	RAD23B	UV excision repair protein RAD23 homolog B	2.814	3	3	7.6	43.171
P31946	YWHAB	14-3-3 protein beta/alpha;14-3-3 protein beta/alpha, N-terminally processed	2.808	11	5	49.6	28.082
Q9H9S4	CAB39L	Calcium-binding protein 39-like	2.804	4	2	11	39.087
Q8TAQ2	SMARCC2	SWI/SNF complex subunit SMARCC2	2.788	3	3	3.4	132.88
Q9H944	MED20	Mediator of RNA polymerase II transcription subunit 20	2.786	2	2	10.4	23.222
Q9BUL8	PDCD10	Programmed cell death protein 10	2.785	7	7	33.5	24.701
P27348	YWHAQ	14-3-3 protein theta	2.78	9	4	32.2	27.764
O95833	CLIC3	Chloride intracellular channel protein 3	2.769	7	7	37.7	26.648
Q9UJU6	DBNL	Drebrin-like protein	2.763	6	6	19.5	48.207
Q15149	PLEC	Plectin	2.762	106	102	25.9	531.78
P50402	EMD	Emerin	2.762	8	8	31.9	28.994
P42167	TMPO	Lamina-associated polypeptide 2, isoforms beta/gamma;Thymopentin;Thymopoietin	2.752	10	10	21.8	50.67
P48444	ARCN1	Coatomer subunit delta	2.752	4	4	8.2	57.21
P07948	LYN	Tyrosine-protein kinase Lyn	2.745	6	5	11.7	58.573
O15327	INPP4B	Type II inositol 3,4-bisphosphate 4-phosphatase	2.731	3	3	3.9	104.74
Q9UBQ5	EIF3K	Eukaryotic translation initiation factor 3 subunit K	2.713	3	3	14.7	25.059
Q5VYK3	ECM29	Proteasome-associated protein ECM29 homolog	2.707	2	2	1.4	204.29
Q96FF7	MISP3	Uncharacterized protein MISP3	2.692	3	3	19.6	24.028
P14209	CD99	CD99 antigen	2.675	2	2	13	18.848
Q99986	VRK1	Serine/threonine-protein kinase VRK1	2.668	6	6	16.9	45.476
Q9H6S3	EPS8L2	Epidermal growth factor receptor kinase substrate 8-like protein 2	2.649	4	4	4.5	80.62
A5YKK6	CNOT1	CCR4-NOT transcription complex subunit 1	2.633	2	2	0.9	266.94
P42345	MTOR	Serine/threonine-protein kinase mTOR	2.626	2	2	0.8	288.89
Q14651	PLS1	Plastin-1	2.62	14	13	30.2	70.253
Q15004	KIAA0101	PCNA-associated factor	2.601	2	2	22.5	11.986
P49770	EIF2B2	Translation initiation factor eIF-2B subunit beta	2.597	3	3	12	38.989
O00299	CLIC1	Chloride intracellular channel protein 1	2.596	7	7	40.7	26.922
Q13404	UBE2V1	Ubiquitin-conjugating enzyme E2 variant 1	2.596	4	4	24.5	16.495
P0DMV9	HSPA1B	Heat shock 70 kDa protein 1B	2.594	19	7	29.5	70.051
P53367	ARFIP1	Arfaptin-1	2.586	2	2	5.6	41.738
Q14203	DCTN1	Dynactin subunit 1	2.585	8	8	7.3	141.69
Q10567	AP1B1	AP-1 complex subunit beta-1	2.581	10	3	11.6	104.61
Q96FJ2	DYNLL2	Dynein light chain 2, cytoplasmic	2.581	2	2	20.2	10.35
Q15717	ELAVL1	ELAV-like protein 1	2.579	2	2	5.5	36.091
P07947	YES1	Tyrosine-protein kinase Yes	2.569	4	3	6.6	60.801
Q9UK41	VPS28	Vacuolar protein sorting-associated protein 28 homolog	2.567	2	2	9	25.425
P61981	YWHAG	14-3-3 protein gamma;14-3-3 protein gamma, N-terminally processed	2.565	12	7	42.1	28.302
P52907	CAPZA1	F-actin-capping protein subunit alpha-1	2.562	8	7	39.9	32.922
Q9Y265	RUVBL1	RuvB-like 1	2.561	13	13	39.7	50.227
Q96H20	SNF8	Vacuolar-sorting protein SNF8	2.554	2	2	10.1	28.864
P17612	PRKACA	cAMP-dependent protein kinase catalytic subunit alpha	2.549	4	4	11.4	40.589
Q9Y230	RUVBL2	RuvB-like 2	2.543	16	16	39.1	51.156
Q8N6T3	ARFGAP1	ADP-ribosylation factor GTPase-activating protein 1	2.537	2	2	7.1	44.667
P15941	MUC1	Mucin-1;Mucin-1 subunit alpha;Mucin-1 subunit beta	2.532	4	4	4.5	122.1
Q9Y376	CAB39	Calcium-binding protein 39	2.517	9	7	22.6	39.869
Q14847	LASP1	LIM and SH3 domain protein 1	2.516	7	7	24.5	29.717
O75367	H2AFY	Core histone macro-H2A.1	2.516	11	9	38.8	39.183
O15523	DDX3Y	ATP-dependent RNA helicase DDX3Y	2.507	4	4	7.4	73.153
Q9NQC3	RTN4	Reticulon-4	2.504	3	3	2.9	129.93
O75381	PEX14	Peroxisomal membrane protein PEX14	2.496	3	3	8.2	41.236
P09132	SRP19	Signal recognition particle 19 kDa protein	2.493	2	2	11.1	16.156
P05783	KRT18	Keratin, type I cytoskeletal 18	2.486	40	25	82.8	48.057
Q8N4A0	GALNT4	Polypeptide N-acetylgalactosaminyltransferase 4	2.478	5	5	9.7	66.665
P23528	CFL1	Cofilin-1	2.476	13	11	53.6	18.502
Q9BTE1	DCTN5	Dynactin subunit 5	2.473	2	2	11.5	20.126
P36404	ARL2	ADP-ribosylation factor-like protein 2	2.473	3	3	16.8	20.878
Q9NUQ9	FAM49B	Protein FAM49B	2.462	5	5	16.4	36.748
P62258	YWHAE	14-3-3 protein epsilon	2.45	19	16	67.8	29.174
O60264	SMARCA5	SWI/SNF-related matrix-associated actin-dependent regulator of chromatin subfamily A member 5	2.442	21	21	20.6	121.9
Q96JP5	ZFP91	E3 ubiquitin-protein ligase ZFP91	2.442	4	4	11.9	63.444
Q96TA1	FAM129B	Niban-like protein 1	2.437	15	15	23.7	84.137
O75531	BANF1	Barrier-to-autointegration factor;Barrier-to-autointegration factor, N-terminally processed	2.437	4	4	34.8	10.058
P15927	RPA2	Replication protein A 32 kDa subunit	2.436	5	5	21.9	29.247
P31689	DNAJA1	DnaJ homolog subfamily A member 1	2.435	7	7	24.9	44.868
Q6DD87	ZNF787	Zinc finger protein 787	2.425	3	3	10.5	40.428
Q15631	TSN	Translin	2.416	4	4	16.7	26.183
Q9NR28	DIABLO	Diablo homolog, mitochondrial	2.409	6	6	26.8	27.131
O43264	ZW10	Centromere/kinetochore protein zw10 homolog	2.407	2	2	2.7	88.828
O95239	KIF4A	Chromosome-associated kinesin KIF4A	2.404	2	2	1.6	139.88
Q9H773	DCTPP1	dCTP pyrophosphatase 1	2.383	3	3	21.2	18.681
Q02790	FKBP4	Peptidyl-prolyl cis-trans isomerase FKBP4;Peptidyl-prolyl cis-trans isomerase FKBP4, N-terminally processed	2.378	9	9	26.6	51.804
Q9H0H5	RACGAP1	Rac GTPase-activating protein 1	2.376	3	3	4.1	71.026
Q04917	YWHAH	14-3-3 protein eta	2.374	11	7	39.4	28.218
Q99729	HNRNPAB	Heterogeneous nuclear ribonucleoprotein A/B	2.372	2	2	6.3	36.224
Q15370	TCEB2	Transcription elongation factor B polypeptide 2	2.36	6	6	40.7	13.133
P61088	UBE2N	Ubiquitin-conjugating enzyme E2 N	2.351	7	7	40.1	17.138
P06493	CDK1	Cyclin-dependent kinase 1	2.34	6	4	23.9	34.095
P05114	HMGN1	Non-histone chromosomal protein HMG-14	2.333	9	9	51	10.659
Q9Y6G9	DYNC1LI1	Cytoplasmic dynein 1 light intermediate chain 1	2.327	4	4	7.5	56.578
O75368	SH3BGRL	SH3 domain-binding glutamic acid-rich-like protein	2.326	3	3	30.7	12.774
Q5W111	SPRYD7	SPRY domain-containing protein 7	2.321	3	3	15.3	21.666
P16070	CD44	CD44 antigen	2.299	5	5	7.8	81.537
P61244	MAX	Protein max	2.296	2	2	11.9	18.275
P62328	TMSB4X	Hematopoietic system regulatory peptide;Thymosin beta-4	2.285	4	3	75	5.0526
Q13509	TUBB3	Tubulin beta-3 chain	2.278	13	2	34.4	50.432
O14908	GIPC1	PDZ domain-containing protein GIPC1	2.277	10	10	32.4	36.049
P55327	TPD52	Tumor protein D52	2.268	7	7	42.4	24.327
P36578	RPL4	60S ribosomal protein L4	2.241	9	9	24.4	47.697
Q6S8J3	POTEE	POTE ankyrin domain family member E	2.229	8	1	8	121.36
O15400	STX7	Syntaxin-7	2.223	2	2	9.2	29.815
P25490	YY1	Transcriptional repressor protein YY1	2.221	2	2	7	44.712
P51665	PSMD7	26S proteasome non-ATPase regulatory subunit 7	2.218	2	2	5.6	37.025
Q96QR8	PURB	Transcriptional activator protein Pur-beta	2.214	2	2	7.1	33.24
P58107	EPPK1	Epiplakin	2.209	12	8	12.2	555.65
O15144	ARPC2	Actin-related protein 2/3 complex subunit 2	2.203	11	11	34.7	34.333
P35244	RPA3	Replication protein A 14 kDa subunit	2.2	5	5	43	13.569
O00194	RAB27B	Ras-related protein Rab-27B	2.198	6	5	33	24.608
O43447	PPIH	Peptidyl-prolyl cis-trans isomerase H	2.195	2	2	13	19.208
Q9GZU7	CTDSP1	Carboxy-terminal domain RNA polymerase II polypeptide A small phosphatase 1	2.188	3	3	12.6	29.203
O75935	DCTN3	Dynactin subunit 3	2.185	3	3	12.9	21.119
P19256	CD58	Lymphocyte function-associated antigen 3	2.175	2	2	7.2	28.147
P61011	SRP54	Signal recognition particle 54 kDa protein	2.174	6	6	13.5	55.704
P62829	RPL23	60S ribosomal protein L23	2.174	2	2	17.9	14.865
P52434	POLR2H	DNA-directed RNA polymerases I, II, and III subunit RPABC3	2.17	3	3	26.7	17.143
P31947	SFN	14-3-3 protein sigma	2.164	11	7	42.7	27.774
P47914	RPL29	60S ribosomal protein L29	2.159	2	2	14.5	17.752
Q8IYI6	EXOC8	Exocyst complex component 8	2.158	6	6	9.5	81.798
Q9Y696	CLIC4	Chloride intracellular channel protein 4	2.151	9	9	48.2	28.772
P27708	CAD	Aspartate carbamoyltransferase;CAD protein;Dihydroorotase;Glutamine-dependent carbamoyl-phosphate synthase	2.145	8	8	4.7	242.98
O60701	UGDH	UDP-glucose 6-dehydrogenase	2.144	15	15	34.8	55.023
P22626	HNRNPA2B1	Heterogeneous nuclear ribonucleoproteins A2/B1	2.141	8	8	25.5	37.429
P25786	PSMA1	Proteasome subunit alpha type-1	2.137	6	6	20.5	29.555
Q86Y82	STX12	Syntaxin-12	2.136	4	4	19.9	31.642
P47756	CAPZB	F-actin-capping protein subunit beta	2.135	13	13	39	30.628
P42224	STAT1	Signal transducer and activator of transcription 1-alpha/beta	2.132	9	9	14.1	87.334
P11166	SLC2A1	Solute carrier family 2, facilitated glucose transporter member 1	2.132	3	3	8.5	54.083
O43617	TRAPPC3	Trafficking protein particle complex subunit 3	2.13	3	3	16.1	20.274
Q9Y3E1	HDGFRP3	Hepatoma-derived growth factor-related protein 3	2.127	4	4	25.6	22.619
P27694	RPA1	Replication protein A 70 kDa DNA-binding subunit;Replication protein A 70 kDa DNA-binding subunit, N-terminally processed	2.126	12	12	24.8	68.137
Q9NRW7	VPS45	Vacuolar protein sorting-associated protein 45	2.121	3	3	6.5	65.076
Q9H8Y8	GORASP2	Golgi reassembly-stacking protein 2	2.119	2	2	5.3	47.145
O95817	BAG3	BAG family molecular chaperone regulator 3	2.112	4	4	11.5	61.594
O43681	ASNA1	ATPase ASNA1	2.111	4	4	12.6	38.792
Q8WXX5	DNAJC9	DnaJ homolog subfamily C member 9	2.108	12	12	41.9	29.909
P67775	PPP2CA	Serine/threonine-protein phosphatase 2A catalytic subunit alpha isoform	2.104	4	4	13.6	35.594
O43747	AP1G1	AP-1 complex subunit gamma-1	2.102	5	5	5.6	91.35
O15231	ZNF185	Zinc finger protein 185	2.101	7	7	14.2	73.525
O14745	SLC9A3R1	Na(+)/H(+) exchange regulatory cofactor NHE-RF1	2.099	14	14	42.5	38.868
Q9BRG1	VPS25	Vacuolar protein-sorting-associated protein 25	2.095	4	4	20.5	20.747
P52943	CRIP2	Cysteine-rich protein 2	2.094	3	3	15.9	22.492
P36405	ARL3	ADP-ribosylation factor-like protein 3	2.093	3	3	15.4	20.455
Q14839	CHD4	Chromodomain-helicase-DNA-binding protein 4	2.087	9	9	5.8	218
P18827	SDC1	Syndecan-1	2.083	3	3	4.2	32.461
Q9BUP0	EFHD1	EF-hand domain-containing protein D1	2.079	10	8	45.6	26.927
P20073	ANXA7	Annexin A7	2.073	4	4	8.4	52.739
Q9Y2Z9	COQ6	Ubiquinone biosynthesis monooxygenase COQ6, mitochondrial	2.071	2	2	4.9	50.869
Q9H4M9	EHD1	EH domain-containing protein 1	2.07	5	5	13.9	60.626
P37802	TAGLN2	Transgelin-2	2.07	11	11	55.8	22.391
P62330	ARF6	ADP-ribosylation factor 6	2.064	3	3	21.1	20.082
P62834	RAP1A	Ras-related protein Rap-1A	2.063	6	2	24.5	20.987
Q5T2T1	MPP7	MAGUK p55 subfamily member 7	2.063	4	4	8.7	65.523
Q13740	ALCAM	CD166 antigen	2.061	14	14	18.2	65.102
Q15185	PTGES3	Prostaglandin E synthase 3	2.06	2	2	10.6	18.697
Q8TAG9	EXOC6	Exocyst complex component 6	2.058	3	2	3.6	93.721
O60493	SNX3	Sorting nexin-3	2.056	7	6	36.4	18.762
P51991	HNRNPA3	Heterogeneous nuclear ribonucleoprotein A3	2.056	3	3	10.1	39.594
Q13636	RAB31	Ras-related protein Rab-31	2.055	6	5	36.6	21.569
P51610	HCFC1	HCF C-terminal chain 1;HCF C-terminal chain 2;HCF C-terminal chain 3;HCF C-terminal chain 4;HCF C-terminal chain 5;HCF C-terminal chain 6;HCF N-terminal chain 1;HCF N-terminal chain 2;HCF N-terminal chain 3;HCF N-terminal chain 4;HCF N-terminal chain 5;HCF N-terminal chain 6;Host cell factor 1	2.053	2	2	1.3	208.73
P43686	PSMC4	26S protease regulatory subunit 6B	2.048	2	2	4.8	47.366
O75340	PDCD6	Programmed cell death protein 6	2.043	5	5	26.2	21.868
P33176	KIF5B	Kinesin-1 heavy chain	2.035	7	7	9.8	109.68
Q8IVT2	MISP	Mitotic interactor and substrate of PLK1	2.031	4	4	6.6	75.356
O75146	HIP1R	Huntingtin-interacting protein 1-related protein	2.026	2	2	2.5	119.39
Q9UQB8	BAIAP2	Brain-specific angiogenesis inhibitor 1-associated protein 2	2.025	7	7	16.7	60.867
P51858	HDGF	Hepatoma-derived growth factor	2.025	3	3	13.3	26.788
P63104	YWHAZ	14-3-3 protein zeta/delta	2.022	14	8	50.2	27.745
P04632	CAPNS1	Calpain small subunit 1	2.019	3	3	13.1	28.315
Q13347	EIF3I	Eukaryotic translation initiation factor 3 subunit I	2.012	5	5	16.3	36.501
Q9UL26	RAB22A	Ras-related protein Rab-22A	2.01	8	7	44.8	21.855
P54136	RARS	Arginine--tRNA ligase, cytoplasmic	2.009	5	5	8.3	75.378
P60981	DSTN	Destrin	2.009	3	2	16.4	18.506
P18206	VCL	Vinculin	2.008	8	8	9.3	123.8
P51688	SGSH	N-sulphoglucosamine sulphohydrolase	2.004	3	3	8.4	56.695
Q9UKD2	MRTO4	mRNA turnover protein 4 homolog	2.003	2	2	10.5	27.56
Q8N3E9	PLCD3	1-phosphatidylinositol 4,5-bisphosphate phosphodiesterase delta-3	2.002	2	2	3	89.257
Q13418	ILK	Integrin-linked protein kinase	2	4	4	9.5	51.419
Q9BYG5	PARD6B	Partitioning defective 6 homolog beta	1.992	4	4	12.4	41.182
Q96KP1	EXOC2	Exocyst complex component 2	1.991	8	8	9	104.07
Q9HC35	EML4	Echinoderm microtubule-associated protein-like 4	1.98	3	3	3.1	108.91
Q9NZD2	GLTP	Glycolipid transfer protein	1.978	3	3	16.3	23.85
Q14247	CTTN	Src substrate cortactin	1.972	15	15	33.1	61.585
Q96JB5	CDK5RAP3	CDK5 regulatory subunit-associated protein 3	1.964	5	5	8.9	56.92
P35659	DEK	Protein DEK	1.956	10	10	25.3	42.674
P29372	MPG	DNA-3-methyladenine glycosylase	1.95	5	5	22.8	32.868
P05026	ATP1B1	Sodium/potassium-transporting ATPase subunit beta-1	1.929	6	6	18.8	35.061
Q562R1	ACTBL2	Beta-actin-like protein 2	1.929	6	1	16.2	42.003
O15511	ARPC5	Actin-related protein 2/3 complex subunit 5	1.928	4	3	28.5	16.32
Q9Y624	F11R	Junctional adhesion molecule A	1.912	9	9	27.4	32.583
Q15003	NCAPH	Condensin complex subunit 2	1.905	3	3	4.6	82.562
Q15404	RSU1	Ras suppressor protein 1	1.904	6	6	23.1	31.54
P20339	RAB5A	Ras-related protein Rab-5A	1.902	7	4	39.1	23.658
O75083	WDR1	WD repeat-containing protein 1	1.901	7	7	12.4	66.193
Q86X83	COMMD2	COMM domain-containing protein 2	1.9	3	3	12.6	22.745
P56962	STX17	Syntaxin-17	1.892	3	3	16.2	33.403
O00410	IPO5	Importin-5	1.892	9	9	9.5	123.63
P35241	RDX	Radixin	1.889	27	18	35.3	68.563
Q9Y490	TLN1	Talin-1	1.887	22	22	12.8	269.76
P62987	UBA52	60S ribosomal protein L40;Ubiquitin;Ubiquitin-60S ribosomal protein L40	1.882	5	5	36.7	14.728
P63173	RPL38	60S ribosomal protein L38	1.88	5	5	47.1	8.2178
P12956	XRCC6	X-ray repair cross-complementing protein 6	1.877	29	29	48.9	69.842
Q02880	TOP2B	DNA topoisomerase 2-beta	1.871	26	18	16.7	183.26
P11388	TOP2A	DNA topoisomerase 2-alpha	1.87	15	7	9.4	174.38
Q8N9N7	LRRC57	Leucine-rich repeat-containing protein 57	1.869	4	4	18.8	26.754
P07910	HNRNPC	Heterogeneous nuclear ribonucleoproteins C1/C2	1.857	7	7	17.3	33.67
Q587I9	SFT2D3	Vesicle transport protein SFT2C	1.857	3	3	18.6	21.789
P62166	NCS1	Neuronal calcium sensor 1	1.857	2	2	11.1	21.878
P61020	RAB5B	Ras-related protein Rab-5B	1.855	7	4	39.1	23.707
P59998	ARPC4	Actin-related protein 2/3 complex subunit 4	1.841	6	6	35.1	19.667
O60341	KDM1A	Lysine-specific histone demethylase 1A	1.841	3	3	4	92.902
Q13464	ROCK1	Rho-associated protein kinase 1	1.84	3	2	2.4	158.17
Q92621	NUP205	Nuclear pore complex protein Nup205	1.831	2	2	1	227.92
Q9H4G0	EPB41L1	Band 4.1-like protein 1	1.824	3	3	4.4	98.502
P26358	DNMT1	DNA (cytosine-5)-methyltransferase 1	1.824	7	7	5.8	183.16
Q96FZ7	CHMP6	Charged multivesicular body protein 6	1.814	3	3	13.9	23.485
P17480	UBTF	Nucleolar transcription factor 1	1.809	19	19	26.7	89.405
P47755	CAPZA2	F-actin-capping protein subunit alpha-2	1.8	6	5	28	32.949
Q9Y5L4	TIMM13	Mitochondrial import inner membrane translocase subunit Tim13	1.793	5	5	65.3	10.5
Q13155	AIMP2	Aminoacyl tRNA synthase complex-interacting multifunctional protein 2	1.792	2	2	6.6	35.348
Q9BYC5	FUT8	Alpha-(1,6)-fucosyltransferase	1.788	5	5	8.5	66.515
Q04828	AKR1C1	Aldo-keto reductase family 1 member C1	1.788	2	2	5.3	36.788
P49458	SRP9	Signal recognition particle 9 kDa protein	1.787	3	3	31.4	10.112
Q00535	CDK5	Cyclin-dependent-like kinase 5	1.787	5	4	15.8	33.304
P07384	CAPN1	Calpain-1 catalytic subunit	1.782	12	12	19.3	81.889
Q13641	TPBG	Trophoblast glycoprotein	1.781	7	7	16.9	46.031
Q12959	DLG1	Disks large homolog 1	1.779	10	10	15.3	100.45
P61158	ACTR3	Actin-related protein 3	1.777	6	6	21.1	47.371
Q13228	SELENBP1	Selenium-binding protein 1	1.773	2	2	4.4	52.39
O75475	PSIP1	PC4 and SFRS1-interacting protein	1.772	2	2	5.3	60.103
P49257	LMAN1	Protein ERGIC-53	1.771	8	8	16.9	57.548
P26196	DDX6	Probable ATP-dependent RNA helicase DDX6	1.765	6	6	19.5	54.416
P18031	PTPN1	Tyrosine-protein phosphatase non-receptor type 1	1.762	14	14	32.2	49.966
Q96A65	EXOC4	Exocyst complex component 4	1.755	10	10	13	110.5
P49720	PSMB3	Proteasome subunit beta type-3	1.752	2	2	11.2	22.949
O00186	STXBP3	Syntaxin-binding protein 3	1.749	11	11	20.1	67.764
Q8TD06	AGR3	Anterior gradient protein 3 homolog	1.745	8	7	46.4	19.171
P18754	RCC1	Regulator of chromosome condensation	1.744	6	6	17.3	44.969
P30626	SRI	Sorcin	1.743	5	5	24.7	21.676
Q9Y2S6	TMA7	Translation machinery-associated protein 7	1.742	2	2	29.7	7.0662
P62487	POLR2G	DNA-directed RNA polymerase II subunit RPB7	1.74	2	2	12.2	19.294
O75608	LYPLA1	Acyl-protein thioesterase 1	1.737	3	3	13.9	24.669
Q08945	SSRP1	FACT complex subunit SSRP1	1.736	16	16	25.8	81.074
P61586	RHOA	Transforming protein RhoA	1.736	5	4	21.8	21.768
P54819	AK2	Adenylate kinase 2, mitochondrial;Adenylate kinase 2, mitochondrial, N-terminally processed	1.736	4	4	21.3	26.477
Q15836	VAMP3	Vesicle-associated membrane protein 3	1.733	4	2	52	11.309
Q9BPX5	ARPC5L	Actin-related protein 2/3 complex subunit 5-like protein	1.725	4	3	26.1	16.941
P19388	POLR2E	DNA-directed RNA polymerases I, II, and III subunit RPABC1	1.725	3	3	15.2	24.551
Q96HR9	REEP6	Receptor expression-enhancing protein 6	1.723	2	2	8.5	23.418
P51159	RAB27A	Ras-related protein Rab-27A	1.723	4	3	19	24.868
O15357	INPPL1	Phosphatidylinositol 3,4,5-trisphosphate 5-phosphatase 2	1.715	3	3	3.3	138.6
Q8WTW3	COG1	Conserved oligomeric Golgi complex subunit 1	1.715	2	2	2.3	108.98
Q96C01	FAM136A	Protein FAM136A	1.712	2	2	12.3	15.641
P18124	RPL7	60S ribosomal protein L7	1.709	10	10	33.1	29.225
Q9H3U1	UNC45A	Protein unc-45 homolog A	1.709	13	13	16.6	103.08
P62993	GRB2	Growth factor receptor-bound protein 2	1.707	5	5	23.5	25.206
Q92688	ANP32B	Acidic leucine-rich nuclear phosphoprotein 32 family member B	1.707	2	2	9.6	28.787
Q9NUP9	LIN7C	Protein lin-7 homolog C	1.703	5	3	23.4	21.834
P06744	GPI	Glucose-6-phosphate isomerase	1.701	8	8	17.6	63.146
O15145	ARPC3	Actin-related protein 2/3 complex subunit 3	1.696	6	6	37.1	20.546
Q9Y5U9	IER3IP1	Immediate early response 3-interacting protein 1	1.695	2	2	34.1	8.9687
Q3ZAQ7	VMA21	Vacuolar ATPase assembly integral membrane protein VMA21	1.695	2	2	21.8	11.354
P53004	BLVRA	Biliverdin reductase A	1.69	2	2	9.5	33.428
O14662	STX16	Syntaxin-16	1.689	4	4	13.8	37.031
Q13618	CUL3	Cullin-3	1.687	3	3	4.3	88.929
Q15102	PAFAH1B3	Platelet-activating factor acetylhydrolase IB subunit gamma	1.684	2	2	7.8	25.734
Q02878	RPL6	60S ribosomal protein L6	1.68	7	7	21.5	32.728
Q14103	HNRNPD	Heterogeneous nuclear ribonucleoprotein D0	1.68	4	4	13.8	38.434
Q9NQE9	HINT3	Histidine triad nucleotide-binding protein 3	1.679	3	3	21.4	20.361
P10586	PTPRF	Receptor-type tyrosine-protein phosphatase F	1.663	8	8	5.5	212.88
Q6PCB6	ABHD17C	Alpha/beta hydrolase domain-containing protein 17C	1.659	2	2	5.8	35.83
Q9Y5J5	PHLDA3	Pleckstrin homology-like domain family A member 3	1.659	4	4	28.3	13.891
P49768	PSEN1	Presenilin-1;Presenilin-1 CTF subunit;Presenilin-1 CTF12;Presenilin-1 NTF subunit	1.644	3	3	7.7	52.667
P60903	S100A10	Protein S100-A10	1.643	4	4	27.8	11.203
P25787	PSMA2	Proteasome subunit alpha type-2	1.635	2	2	10.7	25.898
P21926	CD9	CD9 antigen	1.633	5	5	12.7	25.416
O60645	EXOC3	Exocyst complex component 3	1.633	10	10	14.9	85.566
Q92616	GCN1L1	Translational activator GCN1	1.631	18	18	8.3	292.71
Q6DD88	ATL3	Atlastin-3	1.631	6	6	14	60.541
P53621	COPA	Coatomer subunit alpha;Proxenin;Xenin	1.623	5	5	4.7	138.34
Q9BQI0	AIF1L	Allograft inflammatory factor 1-like	1.621	6	6	37.3	17.068
Q9Y6E2	BZW2	Basic leucine zipper and W2 domain-containing protein 2	1.62	4	3	10	48.162
Q9UKK9	NUDT5	ADP-sugar pyrophosphatase	1.62	2	2	13.2	24.327
Q9UHA4	LAMTOR3	Ragulator complex protein LAMTOR3	1.615	2	2	21	13.623
O95292	VAPB	Vesicle-associated membrane protein-associated protein B/C	1.615	8	7	28.4	27.228
P51148	RAB5C	Ras-related protein Rab-5C	1.613	9	6	45.4	23.482
Q9BR76	CORO1B	Coronin-1B	1.612	8	8	21.3	54.234
Q8WUW1	BRK1	Protein BRICK1	1.61	2	2	22.7	8.7448
Q9Y282	ERGIC3	Endoplasmic reticulum-Golgi intermediate compartment protein 3	1.609	2	2	5.7	43.222
Q9NVI1	FANCI	Fanconi anemia group I protein	1.606	2	2	1.8	149.32
P37108	SRP14	Signal recognition particle 14 kDa protein	1.601	5	5	33.8	14.57
Q9UI14	RABAC1	Prenylated Rab acceptor protein 1	1.6	2	2	15.7	20.648
Q9Y3D6	FIS1	Mitochondrial fission 1 protein	1.6	2	2	15.8	16.937
Q9P206	KIAA1522	Uncharacterized protein KIAA1522	1.599	4	4	4.9	107.09
Q9NRD5	PICK1	PRKCA-binding protein	1.598	3	3	6.7	46.6
Q15599	SLC9A3R2	Na(+)/H(+) exchange regulatory cofactor NHE-RF2	1.596	6	6	22.8	37.413
P43246	MSH2	DNA mismatch repair protein Msh2	1.596	15	15	16.6	104.74
P61160	ACTR2	Actin-related protein 2	1.59	7	7	21.1	44.76
P37235	HPCAL1	Hippocalcin-like protein 1	1.587	7	7	32.1	22.313
P84101	SERF2	Small EDRK-rich factor 2	1.583	2	2	32.2	6.8998
P00338	LDHA	L-lactate dehydrogenase A chain	1.583	7	7	22.3	36.688
Q9BZF1	OSBPL8	Oxysterol-binding protein-related protein 8	1.579	3	3	3.8	101.19
Q99747	NAPG	Gamma-soluble NSF attachment protein	1.578	5	5	16	34.746
Q14683	SMC1A	Structural maintenance of chromosomes protein 1A	1.578	6	6	4.8	143.23
Q15021	NCAPD2	Condensin complex subunit 1	1.578	5	5	4.1	157.18
Q9UHD8	SEPTIN9	Septin-9	1.566	17	17	30.5	65.401
P13010	XRCC5	X-ray repair cross-complementing protein 5	1.566	23	23	31.8	82.704
Q71UI9	H2AFV	Histone H2A.V	1.564	4	2	31.2	13.509
P62424	RPL7A	60S ribosomal protein L7a	1.56	8	8	26.3	29.995
O14818	PSMA7	Proteasome subunit alpha type-7	1.56	6	6	31	27.887
P61225	RAP2B	Ras-related protein Rap-2b	1.559	5	3	26.8	20.504
Q96A72	MAGOHB	Protein mago nashi homolog 2	1.559	3	1	20.3	17.276
O14672	ADAM10	Disintegrin and metalloproteinase domain-containing protein 10	1.555	5	5	7.6	84.141
Q5TEC6	HIST2H3PS2	Histone H3	1.554	5	1	27.2	15.43
P62750	RPL23A	60S ribosomal protein L23a	1.554	8	8	34.6	17.695
P18621	RPL17	60S ribosomal protein L17	1.554	4	4	23.4	21.397
Q14019	COTL1	Coactosin-like protein	1.552	4	4	25.4	15.945
P41743	PRKCI	Protein kinase C iota type	1.55	2	2	6	68.262
P62805	HIST1H4A	Histone H4	1.549	14	14	61.2	11.367
P16402	HIST1H1D	Histone H1.3	1.546	11	2	36.2	22.35
Q9Y224	C14orf166	UPF0568 protein C14orf166	1.545	2	2	12.3	28.068
P61421	ATP6V0D1	V-type proton ATPase subunit d 1	1.539	6	6	16.2	40.329
Q13616	CUL1	Cullin-1	1.535	4	4	7.1	89.677
O43504	LAMTOR5	Ragulator complex protein LAMTOR5	1.533	2	2	37.4	9.6138
Q7Z7H5	TMED4	Transmembrane emp24 domain-containing protein 4	1.532	6	6	23.8	25.943
P06733	ENO1	Alpha-enolase	1.532	12	12	30.4	47.168
P09874	PARP1	Poly [ADP-ribose] polymerase 1	1.531	27	27	31.6	113.08
Q9Y5B9	SUPT16H	FACT complex subunit SPT16	1.53	22	22	20.8	119.91
P68133	ACTA1	Actin, alpha skeletal muscle	1.528	14	1	31.8	42.051
Q08379	GOLGA2	Golgin subfamily A member 2	1.528	8	8	9.5	113.08
Q68D91	MBLAC2	Metallo-beta-lactamase domain-containing protein 2	1.525	6	6	22.9	31.371
P62826	RAN	GTP-binding nuclear protein Ran	1.521	5	5	23.6	24.423
P01111	NRAS	GTPase NRas	1.519	6	1	31.2	21.229
O14653	GOSR2	Golgi SNAP receptor complex member 2	1.515	2	2	9.9	24.775
O95716	RAB3D	Ras-related protein Rab-3D	1.513	6	5	33.3	24.267
Q96KN1	FAM84B	Protein FAM84B	1.509	2	2	11.6	34.474
P60983	GMFB	Glia maturation factor beta	1.502	3	3	21.1	16.713
P01116	KRAS	GTPase KRas;GTPase KRas, N-terminally processed	1.501	6	4	30.2	21.656
Q9GZZ9	UBA5	Ubiquitin-like modifier-activating enzyme 5	1.5	3	3	7.4	44.863
O94826	TOMM70A	Mitochondrial import receptor subunit TOM70	1.497	6	6	9.2	67.454
O60716	CTNND1	Catenin delta-1	1.494	18	18	23.1	108.17
Q71DI3	HIST2H3A	Histone H3.2	1.492	5	1	24.3	15.388
Q13952	NFYC	Nuclear transcription factor Y subunit gamma	1.487	2	2	4.8	50.302
P19338	NCL	Nucleolin	1.487	6	6	8.6	76.613
P62753	RPS6	40S ribosomal protein S6	1.483	4	4	18.1	28.68
P35270	SPR	Sepiapterin reductase	1.482	5	5	26.4	28.048
P60033	CD81	CD81 antigen	1.477	2	2	11.9	25.809
P43487	RANBP1	Ran-specific GTPase-activating protein	1.474	2	2	10	23.31
Q92522	H1FX	Histone H1x	1.473	8	8	41.3	22.487
P36873	PPP1CC	Serine/threonine-protein phosphatase PP1-gamma catalytic subunit	1.472	5	2	15.2	36.983
O43493	TGOLN2	Trans-Golgi network integral membrane protein 2	1.472	4	4	12.6	45.879
O43633	CHMP2A	Charged multivesicular body protein 2a	1.471	2	2	7.2	25.104
Q96HY6	DDRGK1	DDRGK domain-containing protein 1	1.471	2	2	10.2	35.61
P62136	PPP1CA	Serine/threonine-protein phosphatase PP1-alpha catalytic subunit	1.47	9	6	22.1	37.512
Q9UBI6	GNG12	Guanine nucleotide-binding protein G(I)/G(S)/G(O) subunit gamma-12	1.469	4	4	56.9	8.0061
Q8NF37	LPCAT1	Lysophosphatidylcholine acyltransferase 1	1.468	7	7	9.4	59.151
Q9UEU0	VTI1B	Vesicle transport through interaction with t-SNAREs homolog 1B	1.468	4	4	19	26.688
Q6IAA8	LAMTOR1	Ragulator complex protein LAMTOR1	1.465	7	7	55.9	17.745
P84098	RPL19	60S ribosomal protein L19	1.464	4	4	21.4	23.466
Q13433	SLC39A6	Zinc transporter ZIP6	1.464	2	2	2.8	85.046
P49721	PSMB2	Proteasome subunit beta type-2	1.46	5	5	28.4	22.836
P46783	RPS10	40S ribosomal protein S10	1.459	3	3	20	18.898
P54920	NAPA	Alpha-soluble NSF attachment protein	1.459	9	9	37.3	33.232
Q9UKM7	MAN1B1	Endoplasmic reticulum mannosyl-oligosaccharide 1,2-alpha-mannosidase	1.456	2	2	5.4	79.579
P63218	GNG5	Guanine nucleotide-binding protein G(I)/G(S)/G(O) subunit gamma-5	1.455	4	4	39.7	7.3184
O75369	FLNB	Filamin-B	1.453	66	58	30.2	278.16
P61106	RAB14	Ras-related protein Rab-14	1.453	11	11	62.3	23.897
Q9H0U4	RAB1B	Ras-related protein Rab-1B	1.452	12	7	51.2	22.171
Q9UKS6	PACSIN3	Protein kinase C and casein kinase substrate in neurons protein 3	1.451	7	7	20.5	48.486
P62491	RAB11A	Ras-related protein Rab-11A	1.45	11	1	56	24.393
P62861	FAU	40S ribosomal protein S30	1.449	2	2	8.3	14.39
Q03135	CAV1	Caveolin-1	1.447	4	4	24.2	20.471
Q86V81	ALYREF	THO complex subunit 4	1.447	6	6	26.1	26.888
Q9BPX3	NCAPG	Condensin complex subunit 3	1.444	7	7	8.1	114.33
P29401	TKT	Transketolase	1.436	2	2	3.4	67.877
P51809	VAMP7	Vesicle-associated membrane protein 7	1.435	5	5	21.8	24.935
P46779	RPL28	60S ribosomal protein L28	1.429	5	5	29.2	15.747
O95249	GOSR1	Golgi SNAP receptor complex member 1	1.429	2	2	9.2	28.612
O95782	AP2A1	AP-2 complex subunit alpha-1	1.426	18	16	16.8	107.54
P61254	RPL26	60S ribosomal protein L26	1.426	5	5	22.8	17.258
Q9NPA0	EMC7	ER membrane protein complex subunit 7	1.425	4	4	19.4	26.47
O75298	RTN2	Reticulon-2	1.425	2	2	3.1	59.263
Q9UL25	RAB21	Ras-related protein Rab-21	1.421	5	5	28.9	24.347
Q15147	PLCB4	1-phosphatidylinositol 4,5-bisphosphate phosphodiesterase beta-4	1.42	5	5	4.4	134.46
Q96NT0	CCDC115	Coiled-coil domain-containing protein 115	1.419	3	3	20.6	19.76
Q9UMS4	PRPF19	Pre-mRNA-processing factor 19	1.418	2	2	3.8	55.18
P28072	PSMB6	Proteasome subunit beta type-6	1.417	3	3	13	25.357
P53999	SUB1	Activated RNA polymerase II transcriptional coactivator p15	1.416	6	6	52.8	14.395
P17029	ZKSCAN1	Zinc finger protein with KRAB and SCAN domains 1	1.401	3	3	5.5	63.629
Q08209	PPP3CA	Serine/threonine-protein phosphatase 2B catalytic subunit alpha isoform	1.397	3	3	6	58.687
Q9Y296	TRAPPC4	Trafficking protein particle complex subunit 4	1.395	3	3	13.7	24.34
Q6P1M0	SLC27A4	Long-chain fatty acid transport protein 4	1.394	2	2	3.1	72.063
P06454	PTMA	Prothymosin alpha;Prothymosin alpha, N-terminally processed;Thymosin alpha-1	1.393	5	5	35.1	12.203
Q7L1Q6	BZW1	Basic leucine zipper and W2 domain-containing protein 1	1.392	5	4	10.3	48.043
P63261	ACTG1	Actin, cytoplasmic 2;Actin, cytoplasmic 2, N-terminally processed	1.392	19	5	52.5	41.792
C9JI98	TMEM238	Transmembrane protein 238	1.391	4	4	22.7	18.04
Q92878	RAD50	DNA repair protein RAD50	1.39	3	3	2.7	153.89
O60869	EDF1	Endothelial differentiation-related factor 1	1.39	6	6	43.2	16.368
P62263	RPS14	40S ribosomal protein S14	1.389	4	4	36.4	16.273
P31949	S100A11	Protein S100-A11;Protein S100-A11, N-terminally processed	1.389	3	3	19	11.74
P10301	RRAS	Ras-related protein R-Ras	1.389	7	5	35.3	23.48
Q5J8M3	EMC4	ER membrane protein complex subunit 4	1.387	5	5	33.3	20.086
Q13907	IDI1	Isopentenyl-diphosphate Delta-isomerase 1	1.387	2	2	9.7	26.319
Q8N2F6	ARMC10	Armadillo repeat-containing protein 10	1.386	5	5	20.4	37.54
P10599	TXN	Thioredoxin	1.385	5	5	42.9	11.737
Q9H3Z4	DNAJC5	DnaJ homolog subfamily C member 5	1.385	6	6	29.3	22.149
P56385	ATP5I	ATP synthase subunit e, mitochondrial	1.385	4	4	42	7.9331
Q16651	PRSS8	Prostasin;Prostasin heavy chain;Prostasin light chain	1.383	2	2	7.6	36.431
Q92504	SLC39A7	Zinc transporter SLC39A7	1.382	2	2	3	50.117
Q9HCY8	S100A14	Protein S100-A14	1.378	5	5	51	11.662
P30050	RPL12	60S ribosomal protein L12	1.378	3	3	20	17.818
P00568	AK1	Adenylate kinase isoenzyme 1	1.378	2	2	10.3	21.635
P02786	TFRC	Transferrin receptor protein 1;Transferrin receptor protein 1, serum form	1.376	21	21	33.3	84.87
P07737	PFN1	Profilin-1	1.376	8	8	63.6	15.054
Q969X5	ERGIC1	Endoplasmic reticulum-Golgi intermediate compartment protein 1	1.375	7	7	24.5	32.592
P60900	PSMA6	Proteasome subunit alpha type-6	1.373	3	3	13.8	27.399
P30041	PRDX6	Peroxiredoxin-6	1.373	5	5	23.7	25.035
Q96CS3	FAF2	FAS-associated factor 2	1.372	7	7	16.9	52.623
P36543	ATP6V1E1	V-type proton ATPase subunit E 1	1.369	4	4	18.6	26.145
P50148	GNAQ	Guanine nucleotide-binding protein G(q) subunit alpha	1.369	9	5	26.7	42.142
Q15436	SEC23A	Protein transport protein Sec23A	1.367	3	3	4.3	86.16
P04899	GNAI2	Guanine nucleotide-binding protein G(i) subunit alpha-2	1.363	9	4	28.7	40.45
P11233	RALA	Ras-related protein Ral-A	1.363	8	6	34.5	23.567
Q7Z5G4	GOLGA7	Golgin subfamily A member 7	1.36	4	4	32.8	15.824
Q9Y365	STARD10	PCTP-like protein	1.359	3	3	8.2	33.048
P29992	GNA11	Guanine nucleotide-binding protein subunit alpha-11	1.359	9	4	25.1	42.123
O95721	SNAP29	Synaptosomal-associated protein 29	1.356	2	2	8.5	28.97
P38159	RBMX	RNA-binding motif protein, X chromosome;RNA-binding motif protein, X chromosome, N-terminally processed	1.355	3	3	10.2	42.331
Q9P0L0	VAPA	Vesicle-associated membrane protein-associated protein A	1.352	10	9	33.7	27.893
P61353	RPL27	60S ribosomal protein L27	1.352	5	5	42.6	15.798
P53990	IST1	IST1 homolog	1.352	4	4	12.6	39.75
Q53GQ0	HSD17B12	Very-long-chain 3-oxoacyl-CoA reductase	1.351	8	8	27.6	34.324
P83731	RPL24	60S ribosomal protein L24	1.348	3	3	19.1	17.779
P20618	PSMB1	Proteasome subunit beta type-1	1.347	4	4	19.1	26.489
O43760	SYNGR2	Synaptogyrin-2	1.343	4	4	17	24.81
P06731	CEACAM5	Carcinoembryonic antigen-related cell adhesion molecule 5	1.342	2	2	3.1	76.795
Q9P016	THYN1	Thymocyte nuclear protein 1	1.341	4	4	18.7	25.697
Q4KMP7	TBC1D10B	TBC1 domain family member 10B	1.339	10	10	18.8	87.198
O75787	ATP6AP2	Renin receptor	1.338	6	6	17.7	39.008
P41208	CETN2	Centrin-2	1.338	3	3	17.4	19.738
P04080	CSTB	Cystatin-B	1.335	4	4	55.1	11.139
Q96NB2	SFXN2	Sideroflexin-2	1.333	7	7	29.8	36.231
Q9BZZ5	API5	Apoptosis inhibitor 5	1.331	2	2	4.6	59.004
P78347	GTF2I	General transcription factor II-I	1.331	16	16	18.8	112.42
P30876	POLR2B	DNA-directed RNA polymerase II subunit RPB2	1.33	2	2	2.1	133.9
Q9NVA2	SEPTIN11	Septin-11	1.329	10	8	28	49.398
O95295	SNAPIN	SNARE-associated protein Snapin	1.328	3	3	33.1	14.874
Q96FQ6	S100A16	Protein S100-A16	1.327	5	5	45.6	11.801
Q9Y530	OARD1	O-acetyl-ADP-ribose deacetylase 1	1.324	3	3	21.1	17.025
P62140	PPP1CB	Serine/threonine-protein phosphatase PP1-beta catalytic subunit	1.323	6	3	17.7	37.186
Q07157	TJP1	Tight junction protein ZO-1	1.322	5	5	4.1	195.46
Q00765	REEP5	Receptor expression-enhancing protein 5	1.322	6	6	21.2	21.493
P62913	RPL11	60S ribosomal protein L11	1.32	5	5	28.1	20.252
Q8TCU6	PREX1	Phosphatidylinositol 3,4,5-trisphosphate-dependent Rac exchanger 1 protein	1.319	12	12	8.7	186.2
Q16864	ATP6V1F	V-type proton ATPase subunit F	1.316	2	2	17.6	13.37
P23527	HIST1H2BO	Histone H2B type 1-O	1.316	13	2	72.2	13.906
O14974	PPP1R12A	Protein phosphatase 1 regulatory subunit 12A	1.316	4	4	4.2	115.28
P20042	EIF2S2	Eukaryotic translation initiation factor 2 subunit 2	1.315	7	7	26.1	38.388
P52701	MSH6	DNA mismatch repair protein Msh6	1.313	21	21	17.1	152.78
P14618	PKM	Pyruvate kinase PKM	1.312	18	18	36.7	57.936
P09382	LGALS1	Galectin-1	1.312	4	4	38.5	14.716
Q9ULC3	RAB23	Ras-related protein Rab-23	1.308	3	3	14.8	26.659
Q9H2K8	TAOK3	Serine/threonine-protein kinase TAO3	1.305	17	14	19.5	105.4
O00461	GOLIM4	Golgi integral membrane protein 4	1.305	2	2	4.7	81.879
P28070	PSMB4	Proteasome subunit beta type-4	1.304	3	3	12.9	29.204
P46776	RPL27A	60S ribosomal protein L27a	1.303	3	3	20.3	16.561
Q9UDY2	TJP2	Tight junction protein ZO-2	1.303	2	2	1.8	133.96
Q9UHL4	DPP7	Dipeptidyl peptidase 2	1.302	4	4	9.8	54.341
Q00610	CLTC	Clathrin heavy chain 1	1.302	24	24	16.5	191.61
P08865	RPSA	40S ribosomal protein SA	1.299	4	4	17.6	32.854
P11387	TOP1	DNA topoisomerase 1	1.298	17	17	22	90.725
Q9Y4P3	TBL2	Transducin beta-like protein 2	1.297	2	2	5.8	49.797
Q9C0E8	LNP	Protein lunapark	1.295	2	2	4.7	47.739
Q9ULV4	CORO1C	Coronin-1C	1.293	3	3	4.9	53.248
Q8N511	TMEM199	Transmembrane protein 199	1.292	6	6	28.8	23.13
P25685	DNAJB1	DnaJ homolog subfamily B member 1	1.292	3	3	8.8	38.044
P43490	NAMPT	Nicotinamide phosphoribosyltransferase	1.291	3	3	8.1	55.52
P57735	RAB25	Ras-related protein Rab-25	1.29	4	3	18.3	23.495
O75396	SEC22B	Vesicle-trafficking protein SEC22b	1.29	10	10	42.8	24.74
P62820	RAB1A	Ras-related protein Rab-1A	1.289	10	5	52.7	22.677
Q9UQE7	SMC3	Structural maintenance of chromosomes protein 3	1.285	8	8	8.2	141.54
O00584	RNASET2	Ribonuclease T2	1.285	2	2	6.6	29.48
O95164	UBL3	Ubiquitin-like protein 3	1.284	3	3	33.3	13.157
P68371	TUBB4B	Tubulin beta-4B chain	1.281	14	2	36	49.83
Q16531	DDB1	DNA damage-binding protein 1	1.28	4	4	3.2	126.97
Q12846	STX4	Syntaxin-4	1.28	9	9	38	34.18
O94874	UFL1	E3 UFM1-protein ligase 1	1.277	8	8	11.2	89.594
P62495	ETF1	Eukaryotic peptide chain release factor subunit 1	1.277	5	5	11.7	49.03
P07108	DBI	Acyl-CoA-binding protein	1.273	3	3	32.2	10.044
O75832	PSMD10	26S proteasome non-ATPase regulatory subunit 10	1.271	2	2	8	24.428
P60953	CDC42	Cell division control protein 42 homolog	1.27	3	3	18.8	21.258
O43427	FIBP	Acidic fibroblast growth factor intracellular-binding protein	1.269	2	2	6	41.878
Q9BQE4	VIMP	Selenoprotein S	1.269	4	4	25.9	21.163
Q9BQE3	TUBA1C	Tubulin alpha-1C chain	1.268	17	14	35.2	49.895
Q9Y5R8	TRAPPC1	Trafficking protein particle complex subunit 1	1.267	2	2	12.4	16.831
P20340	RAB6A	Ras-related protein Rab-6A	1.264	9	9	40.9	23.593
Q15758	SLC1A5	Neutral amino acid transporter B(0)	1.263	8	8	18.1	56.598
P67936	TPM4	Tropomyosin alpha-4 chain	1.262	15	6	44	28.521
O15269	SPTLC1	Serine palmitoyltransferase 1	1.259	8	8	20.5	52.743
P26583	HMGB2	High mobility group protein B2	1.259	12	11	40.7	24.033
P50395	GDI2	Rab GDP dissociation inhibitor beta	1.252	4	4	10.3	50.663
P06753	TPM3	Tropomyosin alpha-3 chain	1.249	12	4	33	32.95
P54577	YARS	Tyrosine--tRNA ligase, cytoplasmic;Tyrosine--tRNA ligase, cytoplasmic, N-terminally processed	1.249	3	3	6.1	59.143
P29373	CRABP2	Cellular retinoic acid-binding protein 2	1.242	7	6	50	15.693
P61224	RAP1B	Ras-related protein Rap-1b	1.24	6	2	24.5	20.825
Q9NP97	DYNLRB1	Dynein light chain roadblock-type 1	1.24	2	2	21.9	10.921
Q9P0M6	H2AFY2	Core histone macro-H2A.2	1.238	5	3	17.2	40.058
P18669	PGAM1	Phosphoglycerate mutase 1	1.237	5	5	24.8	28.804
Q9HCM4	EPB41L5	Band 4.1-like protein 5	1.233	4	4	6.7	81.855
Q13277	STX3	Syntaxin-3	1.232	4	4	13.1	33.155
P08754	GNAI3	Guanine nucleotide-binding protein G(k) subunit alpha	1.232	7	2	19.5	40.532
Q13442	PDAP1	28 kDa heat- and acid-stable phosphoprotein	1.232	2	2	16	20.63
P25788	PSMA3	Proteasome subunit alpha type-3	1.231	5	5	21.6	28.433
P00167	CYB5A	Cytochrome b5	1.229	6	6	56	15.33
P31939	ATIC	Bifunctional purine biosynthesis protein PURH;IMP cyclohydrolase;Phosphoribosylaminoimidazolecarboxamide formyltransferase	1.228	6	6	10.5	64.615
P62341	SELT	Selenoprotein T	1.228	3	3	15.4	22.324
Q92599	SEPTIN8	Septin-8	1.228	10	8	21.5	55.756
P60468	SEC61B	Protein transport protein Sec61 subunit beta	1.227	4	4	41.7	9.9743
P50151	GNG10	Guanine nucleotide-binding protein G(I)/G(S)/G(O) subunit gamma-10	1.226	3	3	42.6	7.2053
Q09666	AHNAK	Neuroblast differentiation-associated protein AHNAK	1.225	171	171	53.5	629.09
P49916	LIG3	DNA ligase 3	1.224	2	2	2.5	112.91
P51149	RAB7A	Ras-related protein Rab-7a	1.223	12	12	61.4	23.489
Q93079	HIST1H2BH	Histone H2B type 1-H	1.222	14	3	72.2	13.892
P07339	CTSD	Cathepsin D;Cathepsin D heavy chain;Cathepsin D light chain	1.221	12	12	31.6	44.552
Q9P0S2	COX16	Cytochrome c oxidase assembly protein COX16 homolog, mitochondrial	1.221	2	2	21.7	12.293
P26373	RPL13	60S ribosomal protein L13	1.22	9	9	39.3	24.261
Q9Y262	EIF3L	Eukaryotic translation initiation factor 3 subunit L	1.22	2	2	3.5	66.726
P21291	CSRP1	Cysteine and glycine-rich protein 1	1.218	5	5	33.2	20.567
P16401	HIST1H1B	Histone H1.5	1.218	15	11	42	22.58
P17931	LGALS3	Galectin-3	1.217	8	8	31.2	26.152
Q9Y4D1	DAAM1	Disheveled-associated activator of morphogenesis 1	1.214	7	7	7	123.47
P42677	RPS27	40S ribosomal protein S27	1.213	2	2	29.8	9.461
Q02241	KIF23	Kinesin-like protein KIF23	1.208	3	3	4	110.06
P84095	RHOG	Rho-related GTP-binding protein RhoG	1.208	5	5	24.1	21.308
P12830	CDH1	Cadherin-1;E-Cad/CTF1;E-Cad/CTF2;E-Cad/CTF3	1.206	7	7	8.5	97.455
Q9HBH5	RDH14	Retinol dehydrogenase 14	1.202	2	2	4.8	36.864
P51151	RAB9A	Ras-related protein Rab-9A	1.201	5	5	30.3	22.837
P46778	RPL21	60S ribosomal protein L21	1.201	4	4	25	18.565
O00151	PDLIM1	PDZ and LIM domain protein 1	1.201	5	5	19.1	36.071
P78527	PRKDC	DNA-dependent protein kinase catalytic subunit	1.2	103	103	26.3	469.08
P22314	UBA1	Ubiquitin-like modifier-activating enzyme 1	1.198	11	11	13.9	117.85
P46940	IQGAP1	Ras GTPase-activating-like protein IQGAP1	1.198	51	48	32.2	189.25
P63279	UBE2I	SUMO-conjugating enzyme UBC9	1.197	2	2	8.2	18.007
Q96DB5	RMDN1	Regulator of microtubule dynamics protein 1	1.193	6	6	17.8	35.808
P61313	RPL15	60S ribosomal protein L15	1.191	4	4	21.1	24.146
P04792	HSPB1	Heat shock protein beta-1	1.191	13	13	59.5	22.782
Q96GF1	RNF185	E3 ubiquitin-protein ligase RNF185	1.191	2	2	12.5	20.459
O75131	CPNE3	Copine-3	1.189	6	6	11.4	60.13
O43324	EEF1E1	Eukaryotic translation elongation factor 1 epsilon-1	1.188	4	4	23.6	19.81
P62899	RPL31	60S ribosomal protein L31	1.187	6	6	41.6	14.463
P61247	RPS3A	40S ribosomal protein S3a	1.187	5	5	18.2	29.945
P55011	SLC12A2	Solute carrier family 12 member 2	1.182	15	15	15.4	131.45
Q6IA17	SIGIRR	Single Ig IL-1-related receptor	1.179	2	2	5.6	45.679
O00165	HAX1	HCLS1-associated protein X-1	1.173	3	3	11.5	31.62
Q8TAA9	VANGL1	Vang-like protein 1	1.171	5	5	13	59.974
O95470	SGPL1	Sphingosine-1-phosphate lyase 1	1.169	9	9	17.8	63.523
P46777	RPL5	60S ribosomal protein L5	1.167	2	2	8.8	34.362
P49006	MARCKSL1	MARCKS-related protein	1.166	2	2	14.4	19.529
P30043	BLVRB	Flavin reductase (NADPH)	1.165	4	4	23.3	22.119
Q6P1M3	LLGL2	Lethal(2) giant larvae protein homolog 2	1.163	14	14	16.6	113.45
P06865	HEXA	Beta-hexosaminidase subunit alpha	1.159	10	10	19.7	60.702
P52209	PGD	6-phosphogluconate dehydrogenase, decarboxylating	1.156	2	2	6.4	53.139
P63000	RAC1	Ras-related C3 botulinum toxin substrate 1	1.154	6	6	27.1	21.45
P35268	RPL22	60S ribosomal protein L22	1.152	2	2	18.8	14.787
Q9Y6W5	WASF2	Wiskott-Aldrich syndrome protein family member 2	1.152	3	3	5	54.283
Q05655	PRKCD	Protein kinase C delta type;Protein kinase C delta type catalytic subunit;Protein kinase C delta type regulatory subunit	1.152	3	3	4.7	77.504
O43707	ACTN4	Alpha-actinin-4	1.151	49	35	62.1	104.85
Q96CW1	AP2M1	AP-2 complex subunit mu	1.149	2	2	5.5	49.654
Q5HYI8	RABL3	Rab-like protein 3	1.148	4	4	16.5	26.422
Q9BTY2	FUCA2	Plasma alpha-L-fucosidase	1.143	3	3	7.1	54.066
P13639	EEF2	Elongation factor 2	1.141	13	13	13.5	95.337
Q9ULA0	DNPEP	Aspartyl aminopeptidase	1.139	2	2	4.5	53.41
P07437	TUBB	Tubulin beta chain	1.139	15	3	39.9	49.67
P80723	BASP1	Brain acid soluble protein 1	1.137	18	18	92.1	22.693
Q9NVJ2	ARL8B	ADP-ribosylation factor-like protein 8B	1.136	4	3	21	21.539
Q9NXU5	ARL15	ADP-ribosylation factor-like protein 15	1.134	2	2	10.3	22.876
Q13445	TMED1	Transmembrane emp24 domain-containing protein 1	1.133	4	4	20.7	25.206
Q9BVC6	TMEM109	Transmembrane protein 109	1.133	5	5	13.2	26.21
Q92796	DLG3	Disks large homolog 3	1.133	2	2	3.4	90.313
Q9NYR9	NKIRAS2	NF-kappa-B inhibitor-interacting Ras-like protein 2	1.132	2	2	12.6	21.508
P05387	RPLP2	60S acidic ribosomal protein P2	1.13	5	5	69.6	11.665
P62937	PPIA	Peptidyl-prolyl cis-trans isomerase A;Peptidyl-prolyl cis-trans isomerase A, N-terminally processed	1.124	5	5	22.4	18.012
P0DP25	CALM3	Calmodulin-3	1.122	11	11	56.4	16.837
Q9Y5M8	SRPRB	Signal recognition particle receptor subunit beta	1.12	8	8	31	29.702
Q5BJF2	TMEM97	Transmembrane protein 97	1.119	4	4	18.8	20.848
Q6NUQ4	TMEM214	Transmembrane protein 214	1.119	6	6	9.4	77.15
P62070	RRAS2	Ras-related protein R-Ras2	1.119	7	5	36.8	23.399
P07741	APRT	Adenine phosphoribosyltransferase	1.117	5	5	30.6	19.608
Q02543	RPL18A	60S ribosomal protein L18a	1.116	4	4	18.8	20.762
P15880	RPS2	40S ribosomal protein S2	1.116	5	5	17.7	31.324
P62888	RPL30	60S ribosomal protein L30	1.116	3	3	17.4	12.784
P63010	AP2B1	AP-2 complex subunit beta	1.115	14	7	15.4	104.55
P24534	EEF1B2	Elongation factor 1-beta	1.113	3	3	20.4	24.763
P31641	SLC6A6	Sodium- and chloride-dependent taurine transporter	1.112	2	2	4.2	69.829
Q9NR12	PDLIM7	PDZ and LIM domain protein 7	1.112	2	2	4.4	49.844
Q9BV40	VAMP8	Vesicle-associated membrane protein 8	1.112	6	6	53	11.438
P62701	RPS4X	40S ribosomal protein S4, X isoform	1.11	12	12	43.7	29.597
Q8IUE6	HIST2H2AB	Histone H2A type 2-B	1.109	5	1	25.4	13.995
P11234	RALB	Ras-related protein Ral-B	1.107	9	7	34	23.408
P23396	RPS3	40S ribosomal protein S3	1.105	9	9	42.4	26.688
Q9P0I2	EMC3	ER membrane protein complex subunit 3	1.1	6	6	27.6	29.952
P62879	GNB2	Guanine nucleotide-binding protein G(I)/G(S)/G(T) subunit beta-2	1.099	8	3	18.5	37.331
Q96IZ0	PAWR	PRKC apoptosis WT1 regulator protein	1.095	2	2	6.8	36.567
Q96AG4	LRRC59	Leucine-rich repeat-containing protein 59	1.091	6	6	18.9	34.93
P27635	RPL10	60S ribosomal protein L10	1.089	3	3	16.8	24.577
O75223	GGCT	Gamma-glutamylcyclotransferase	1.088	2	2	10.6	21.007
P62273	RPS29	40S ribosomal protein S29	1.087	2	2	33.9	6.6767
Q9Y3U8	RPL36	60S ribosomal protein L36	1.086	3	3	21	12.254
P62906	RPL10A	60S ribosomal protein L10a	1.086	7	7	26.3	24.831
P42766	RPL35	60S ribosomal protein L35	1.084	4	4	26	14.551
O95347	SMC2	Structural maintenance of chromosomes protein 2	1.084	24	24	21.7	135.65
P62857	RPS28	40S ribosomal protein S28	1.083	2	2	30.4	7.8409
P29966	MARCKS	Myristoylated alanine-rich C-kinase substrate	1.083	8	8	38.6	31.554
Q9BSJ8	ESYT1	Extended synaptotagmin-1	1.082	22	22	25.9	122.85
Q9NZM1	MYOF	Myoferlin	1.082	52	52	30.8	234.71
O14910	LIN7A	Protein lin-7 homolog A	1.081	5	3	21	25.996
Q9NR45	NANS	Sialic acid synthase	1.081	2	2	7.8	40.307
P39748	FEN1	Flap endonuclease 1	1.079	12	12	40	42.592
O00115	DNASE2	Deoxyribonuclease-2-alpha	1.076	3	3	8.1	39.58
Q07020	RPL18	60S ribosomal protein L18	1.076	6	6	36.2	21.634
P62873	GNB1	Guanine nucleotide-binding protein G(I)/G(S)/G(T) subunit beta-1	1.075	7	2	18.5	37.377
P62851	RPS25	40S ribosomal protein S25	1.074	4	4	24	13.742
Q5THK1	PRR14L	Protein PRR14L	1.074	2	2	1.2	237.3
O14734	ACOT8	Acyl-coenzyme A thioesterase 8	1.073	4	4	17.2	35.914
Q15904	ATP6AP1	V-type proton ATPase subunit S1	1.073	4	4	9.4	52.025
Q9H1E3	NUCKS1	Nuclear ubiquitous casein and cyclin-dependent kinase substrate 1	1.073	7	7	30.9	27.296
O75438	NDUFB1	NADH dehydrogenase [ubiquinone] 1 beta subcomplex subunit 1	1.073	3	3	34.5	6.9611
Q8WUY8	NAT14	N-acetyltransferase 14	1.072	2	2	11.2	21.65
Q14160	SCRIB	Protein scribble homolog	1.071	6	4	4	174.91
Q9Y673	ALG5	Dolichyl-phosphate beta-glucosyltransferase	1.07	3	3	11.1	36.946
P52272	HNRNPM	Heterogeneous nuclear ribonucleoprotein M	1.07	6	6	9.5	77.515
Q7Z434	MAVS	Mitochondrial antiviral-signaling protein	1.069	3	3	6.7	56.527
P38606	ATP6V1A	V-type proton ATPase catalytic subunit A	1.069	2	2	3.1	68.303
Q16850	CYP51A1	Lanosterol 14-alpha demethylase	1.068	9	9	19.1	57.278
Q9H3N1	TMX1	Thioredoxin-related transmembrane protein 1	1.065	12	12	23.9	31.791
Q13409	DYNC1I2	Cytoplasmic dynein 1 intermediate chain 2	1.064	8	8	13.9	71.456
Q6IAN0	DHRS7B	Dehydrogenase/reductase SDR family member 7B	1.064	5	5	20	35.119
Q9H444	CHMP4B	Charged multivesicular body protein 4b	1.063	3	3	15.6	24.95
Q9NTJ3	SMC4	Structural maintenance of chromosomes protein 4	1.058	11	11	8.2	147.18
P08069	IGF1R	Insulin-like growth factor 1 receptor;Insulin-like growth factor 1 receptor alpha chain;Insulin-like growth factor 1 receptor beta chain	1.055	11	11	8.2	154.79
O14656	TOR1A	Torsin-1A	1.055	3	3	10.2	37.808
P67812	SEC11A	Signal peptidase complex catalytic subunit SEC11A	1.055	5	5	21.2	20.625
P55072	VCP	Transitional endoplasmic reticulum ATPase	1.055	19	19	26.4	89.321
Q06830	PRDX1	Peroxiredoxin-1	1.054	11	8	51.3	22.11
Q8IY95	TMEM192	Transmembrane protein 192	1.053	3	3	12.2	30.922
P28074	PSMB5	Proteasome subunit beta type-5	1.051	7	7	26.2	28.48
Q07065	CKAP4	Cytoskeleton-associated protein 4	1.05	24	24	42.5	66.022
P61006	RAB8A	Ras-related protein Rab-8A	1.05	8	5	36.2	23.668
Q9NP72	RAB18	Ras-related protein Rab-18	1.05	8	8	42.7	22.977
P62917	RPL8	60S ribosomal protein L8	1.049	4	4	16.3	28.024
Q12907	LMAN2	Vesicular integral-membrane protein VIP36	1.048	5	5	12.6	40.228
Q9BTT6	LRRC1	Leucine-rich repeat-containing protein 1	1.047	5	3	13.2	59.241
P14923	JUP	Junction plakoglobin	1.046	18	16	24	81.744
P24666	ACP1	Low molecular weight phosphotyrosine protein phosphatase	1.043	2	2	12.7	18.042
P16104	H2AFX	Histone H2AX	1.042	6	3	28.7	15.144
Q9BUP3	HTATIP2	Oxidoreductase HTATIP2	1.042	8	8	31.8	27.049
O15127	SCAMP2	Secretory carrier-associated membrane protein 2	1.042	3	3	13.7	36.648
Q15046	KARS	Lysine--tRNA ligase	1.042	5	5	10.2	68.047
Q9H4G4	GLIPR2	Golgi-associated plant pathogenesis-related protein 1	1.042	2	2	16.9	17.218
O14936	CASK	Peripheral plasma membrane protein CASK	1.041	8	8	9.8	105.12
P41091	EIF2S3	Eukaryotic translation initiation factor 2 subunit 3	1.041	5	5	12.5	51.109
O95994	AGR2	Anterior gradient protein 2 homolog	1.04	6	5	30.9	19.979
Q9UM00	TMCO1	Transmembrane and coiled-coil domain-containing protein 1	1.039	5	5	20.1	27.079
O43402	EMC8	ER membrane protein complex subunit 8	1.038	4	4	14.8	23.773
P04843	RPN1	Dolichyl-diphosphooligosaccharide--protein glycosyltransferase subunit 1	1.038	24	24	46	68.569
P46459	NSF	Vesicle-fusing ATPase	1.037	13	13	19.8	82.593
Q13510	ASAH1	Acid ceramidase;Acid ceramidase subunit alpha;Acid ceramidase subunit beta	1.036	6	6	17.5	44.659
O00161	SNAP23	Synaptosomal-associated protein 23	1.032	6	6	25.6	23.354
P60604	UBE2G2	Ubiquitin-conjugating enzyme E2 G2	1.032	2	2	9.7	18.566
P04075	ALDOA	Fructose-bisphosphate aldolase A	1.03	14	14	42.6	39.42
P52565	ARHGDIA	Rho GDP-dissociation inhibitor 1	1.03	4	4	22.5	23.207
O95425	SVIL	Supervillin	1.028	3	3	1.7	247.74
P05388	RPLP0	60S acidic ribosomal protein P0	1.028	4	4	13.2	34.273
P60059	SEC61G	Protein transport protein Sec61 subunit gamma	1.027	2	2	36.8	7.7412
P04406	GAPDH	Glyceraldehyde-3-phosphate dehydrogenase	1.024	9	9	30.1	36.053
P00491	PNP	Purine nucleoside phosphorylase	1.021	3	3	10.7	32.118
P33527	ABCC1	Multidrug resistance-associated protein 1	1.019	3	3	1.9	171.59
Q9H299	SH3BGRL3	SH3 domain-binding glutamic acid-rich-like protein 3	1.019	3	3	35.5	10.438
Q9H223	EHD4	EH domain-containing protein 4	1.018	4	4	9.2	61.174
P15311	EZR	Ezrin	1.018	33	24	41.8	69.412
Q69YU5	C12orf73	Uncharacterized protein C12orf73	1.017	2	2	26.8	8.0224
Q9BVK6	TMED9	Transmembrane emp24 domain-containing protein 9	1.016	7	7	26	27.277
Q9Y3B3	TMED7	Transmembrane emp24 domain-containing protein 7	1.016	3	3	12.5	25.171
P26232	CTNNA2	Catenin alpha-2	1.016	5	1	6.8	105.31
P05023	ATP1A1	Sodium/potassium-transporting ATPase subunit alpha-1	1.013	34	31	34	112.89
Q02818	NUCB1	Nucleobindin-1	1.01	7	7	16.9	53.879
Q9UN76	SLC6A14	Sodium- and chloride-dependent neutral and basic amino acid transporter B(0+)	1.009	3	3	5.1	72.152
Q8NE71	ABCF1	ATP-binding cassette sub-family F member 1	1.006	7	7	9.9	95.925
P62854	RPS26	40S ribosomal protein S26	1.006	3	3	27	13.015
P04062	GBA	Glucosylceramidase	1.005	4	4	9.9	59.716
P21333	FLNA	Filamin-A	1.004	89	81	42.4	280.74
P40429	RPL13A	60S ribosomal protein L13a	1.002	2	2	10.8	23.577
O00519	FAAH	Fatty-acid amide hydrolase 1	1.001	3	3	5.9	63.065
P09467	FBP1	Fructose-1,6-bisphosphatase 1	1.001	4	4	17.2	36.842
P32969	RPL9	60S ribosomal protein L9	1	2	2	8.9	21.863
Q9UHB6	LIMA1	LIM domain and actin-binding protein 1	0.999	5	5	8.2	85.225
Q13438	OS9	Protein OS-9	0.998	4	4	8.7	75.561
P50914	RPL14	60S ribosomal protein L14	0.998	3	3	14.4	23.432
Q9Y237	PIN4	Peptidyl-prolyl cis-trans isomerase NIMA-interacting 4	0.995	2	2	17.6	13.81
P07355	ANXA2	Annexin A2	0.995	24	24	53.1	38.604
P18077	RPL35A	60S ribosomal protein L35a	0.994	4	4	31.8	12.538
P06280	GLA	Alpha-galactosidase A	0.993	3	3	7.5	48.766
P50895	BCAM	Basal cell adhesion molecule	0.992	8	8	16.9	67.404
P03928	MT-ATP8	ATP synthase protein 8	0.992	2	2	32.4	7.9916
P35221	CTNNA1	Catenin alpha-1	0.992	26	22	34.3	100.07
Q8NHP8	PLBD2	Putative phospholipase B-like 2;Putative phospholipase B-like 2 32 kDa form;Putative phospholipase B-like 2 45 kDa form	0.991	2	2	2.7	65.471
P54709	ATP1B3	Sodium/potassium-transporting ATPase subunit beta-3	0.99	8	8	34.1	31.512
P00492	HPRT1	Hypoxanthine-guanine phosphoribosyltransferase	0.99	3	3	15.6	24.579
Q15006	EMC2	ER membrane protein complex subunit 2	0.99	9	9	35.4	34.833
P61019	RAB2A	Ras-related protein Rab-2A	0.99	10	6	54.7	23.545
P06748	NPM1	Nucleophosmin	0.989	3	3	9.9	32.575
P16403	HIST1H1C	Histone H1.2	0.989	12	2	41.8	21.364
Q969N2	PIGT	GPI transamidase component PIG-T	0.987	4	4	8.3	65.699
P49755	TMED10	Transmembrane emp24 domain-containing protein 10	0.986	7	7	31.5	24.976
O15173	PGRMC2	Membrane-associated progesterone receptor component 2	0.986	5	5	28.7	23.818
O94905	ERLIN2	Erlin-2	0.985	7	5	27.1	37.839
O15321	TM9SF1	Transmembrane 9 superfamily member 1	0.985	3	3	5.3	68.86
Q14165	MLEC	Malectin	0.985	8	8	32.2	32.233
P16278	GLB1	Beta-galactosidase	0.985	7	7	12.6	76.074
P61803	DAD1	Dolichyl-diphosphooligosaccharide--protein glycosyltransferase subunit DAD1	0.984	4	4	35.4	12.497
P43243	MATR3	Matrin-3	0.984	2	2	1.9	94.622
P08758	ANXA5	Annexin A5	0.983	7	7	21.9	35.936
P00558	PGK1	Phosphoglycerate kinase 1	0.981	12	12	32.6	44.614
Q15738	NSDHL	Sterol-4-alpha-carboxylate 3-dehydrogenase, decarboxylating	0.98	11	11	32.7	41.9
Q6UW68	TMEM205	Transmembrane protein 205	0.979	3	3	22.2	21.198
P60174	TPI1	Triosephosphate isomerase	0.979	7	7	33.7	26.669
Q15286	RAB35	Ras-related protein Rab-35	0.977	6	6	25.4	23.025
Q14204	DYNC1H1	Cytoplasmic dynein 1 heavy chain 1	0.976	74	74	18	532.4
Q96LJ7	DHRS1	Dehydrogenase/reductase SDR family member 1	0.975	2	2	7.7	33.909
P16422	EPCAM	Epithelial cell adhesion molecule	0.975	3	3	10.8	34.932
Q15526	SURF1	Surfeit locus protein 1	0.972	4	4	15	33.331
P62269	RPS18	40S ribosomal protein S18	0.972	8	8	44.1	17.718
P30086	PEBP1	Hippocampal cholinergic neurostimulating peptide;Phosphatidylethanolamine-binding protein 1	0.972	4	4	30.5	21.057
Q8N4V1	MMGT1	Membrane magnesium transporter 1	0.971	3	3	33.6	14.686
Q16181	SEPTIN7	Septin-7	0.971	14	14	30	50.679
Q9HCP0	CSNK1G1	Casein kinase I isoform gamma-1	0.97	2	2	4.5	48.511
P62277	RPS13	40S ribosomal protein S13	0.97	7	7	43.7	17.222
Q5ZPR3	CD276	CD276 antigen	0.97	5	5	13.9	57.235
O75477	ERLIN1	Erlin-1	0.969	5	3	14.4	39.171
P61026	RAB10	Ras-related protein Rab-10	0.966	9	7	47.5	22.541
P63244	GNB2L1	Guanine nucleotide-binding protein subunit beta-2-like 1;Guanine nucleotide-binding protein subunit beta-2-like 1, N-terminally processed	0.964	4	4	15.8	35.076
P30405	PPIF	Peptidyl-prolyl cis-trans isomerase F, mitochondrial	0.963	3	3	12.1	22.04
Q92520	FAM3C	Protein FAM3C	0.962	4	4	17.2	24.68
P12814	ACTN1	Alpha-actinin-1	0.961	39	26	48.7	103.06
P41223	BUD31	Protein BUD31 homolog	0.96	3	3	12.5	17
Q15019	SEPTIN2	Septin-2	0.959	11	11	42.4	41.487
Q00839	HNRNPU	Heterogeneous nuclear ribonucleoprotein U	0.958	10	10	14.2	90.583
Q99828	CIB1	Calcium and integrin-binding protein 1	0.953	5	5	34	21.703
P16455	MGMT	Methylated-DNA--protein-cysteine methyltransferase	0.953	4	4	19.3	21.646
P63220	RPS21	40S ribosomal protein S21	0.952	2	2	28.9	9.1113
P35613	BSG	Basigin	0.952	6	6	17.9	42.2
Q9Y3L5	RAP2C	Ras-related protein Rap-2c	0.949	6	4	36.6	20.745
P11413	G6PD	Glucose-6-phosphate 1-dehydrogenase	0.948	14	14	27	59.256
Q9UM54	MYO6	Unconventional myosin-VI	0.947	31	31	25.4	149.69
Q8TEA8	DTD1	D-tyrosyl-tRNA(Tyr) deacylase 1	0.947	3	3	14.8	23.423
Q8IXI1	RHOT2	Mitochondrial Rho GTPase 2	0.945	4	4	9.7	68.117
Q15907	RAB11B	Ras-related protein Rab-11B	0.945	11	1	48.2	24.488
O15551	CLDN3	Claudin-3	0.944	5	5	22.7	23.318
Q9BWH2	FUNDC2	FUN14 domain-containing protein 2	0.944	5	5	18.5	20.675
O95169	NDUFB8	NADH dehydrogenase [ubiquinone] 1 beta subcomplex subunit 8, mitochondrial	0.943	3	3	21	21.766
Q8WY22	BRI3BP	BRI3-binding protein	0.943	3	3	17.1	27.835
P62266	RPS23	40S ribosomal protein S23	0.94	3	3	23.8	15.807
P05198	EIF2S1	Eukaryotic translation initiation factor 2 subunit 1	0.94	11	11	40.6	36.112
Q15363	TMED2	Transmembrane emp24 domain-containing protein 2	0.94	5	5	24.4	22.761
P80303	NUCB2	Nesfatin-1;Nucleobindin-2	0.939	6	6	16.4	50.222
Q8IWA5	SLC44A2	Choline transporter-like protein 2	0.939	6	6	8.4	80.123
P62249	RPS16	40S ribosomal protein S16	0.938	6	6	35.6	16.445
Q9UMY4	SNX12	Sorting nexin-12	0.938	6	5	34	18.884
P22061	PCMT1	Protein-L-isoaspartate(D-aspartate) O-methyltransferase	0.934	4	4	23.3	24.636
O14683	TP53I11	Tumor protein p53-inducible protein 11	0.933	2	2	12.7	21.054
Q9Y3E0	GOLT1B	Vesicle transport protein GOT1B	0.932	2	2	16.7	15.425
Q6UXV4	APOOL	MICOS complex subunit MIC27	0.932	3	3	14.6	29.159
P13674	P4HA1	Prolyl 4-hydroxylase subunit alpha-1	0.931	2	2	4.5	61.049
Q9ULZ3	PYCARD	Apoptosis-associated speck-like protein containing a CARD	0.931	4	4	23.1	21.627
P26641	EEF1G	Elongation factor 1-gamma	0.928	17	17	32	50.118
P07099	EPHX1	Epoxide hydrolase 1	0.922	7	7	19.1	52.948
Q9UQ80	PA2G4	Proliferation-associated protein 2G4	0.921	4	4	9.9	43.786
Q9UNK0	STX8	Syntaxin-8	0.92	2	2	11	26.906
P51648	ALDH3A2	Fatty aldehyde dehydrogenase	0.919	9	9	21.9	54.847
Q00688	FKBP3	Peptidyl-prolyl cis-trans isomerase FKBP3	0.918	7	7	34.4	25.177
P04066	FUCA1	Tissue alpha-L-fucosidase	0.918	3	3	7.1	53.688
P32119	PRDX2	Peroxiredoxin-2	0.917	9	8	44.4	21.892
Q9NRP2	CMC2	COX assembly mitochondrial protein 2 homolog	0.917	2	2	21.5	9.4598
P49207	RPL34	60S ribosomal protein L34	0.916	3	3	15.4	13.293
Q13505	MTX1	Metaxin-1	0.915	6	6	17.6	51.462
Q14435	GALNT3	Polypeptide N-acetylgalactosaminyltransferase 3	0.914	2	2	3.9	72.609
Q969V3	NCLN	Nicalin	0.914	5	5	11.2	62.974
P62241	RPS8	40S ribosomal protein S8	0.911	4	4	24	24.205
O15020	SPTBN2	Spectrin beta chain, non-erythrocytic 2	0.911	7	5	3.6	271.32
Q96HS1	PGAM5	Serine/threonine-protein phosphatase PGAM5, mitochondrial	0.911	14	14	40.5	32.004
Q5VTE0	EEF1A1P5	Putative elongation factor 1-alpha-like 3	0.91	8	3	20.6	50.184
P35222	CTNNB1	Catenin beta-1	0.908	11	9	14.7	85.496
Q8TD43	TRPM4	Transient receptor potential cation channel subfamily M member 4	0.905	2	2	1.6	134.3
Q96BM9	ARL8A	ADP-ribosylation factor-like protein 8A	0.905	4	3	22	21.416
Q96A33	CCDC47	Coiled-coil domain-containing protein 47	0.904	15	15	24.4	55.873
P07686	HEXB	Beta-hexosaminidase subunit beta;Beta-hexosaminidase subunit beta chain A;Beta-hexosaminidase subunit beta chain B	0.903	12	12	20.3	63.137
O75915	ARL6IP5	PRA1 family protein 3	0.902	2	2	10.6	21.614
O15347	HMGB3	High mobility group protein B3	0.902	8	8	29.5	22.98
O00291	HIP1	Huntingtin-interacting protein 1	0.902	6	6	7.3	116.22
P17900	GM2A	Ganglioside GM2 activator;Ganglioside GM2 activator isoform short	0.902	3	3	13	20.838
P07305	H1F0	Histone H1.0;Histone H1.0, N-terminally processed	0.902	8	8	28.4	20.863
O43169	CYB5B	Cytochrome b5 type B	0.901	4	4	35.3	16.694
P22307	SCP2	Non-specific lipid-transfer protein	0.9	10	10	13.5	58.993
P09543	CNP	2',3'-cyclic-nucleotide 3'-phosphodiesterase	0.898	7	7	18.5	47.578
Q9BZF9	UACA	Uveal autoantigen with coiled-coil domains and ankyrin repeats	0.898	6	6	4.5	162.5
Q9Y2R0	COA3	Cytochrome c oxidase assembly factor 3 homolog, mitochondrial	0.898	5	5	47.2	11.731
P12429	ANXA3	Annexin A3	0.897	2	2	7.7	36.375
Q7L7X3	TAOK1	Serine/threonine-protein kinase TAO1	0.896	5	2	5	116.07
P29317	EPHA2	Ephrin type-A receptor 2	0.895	3	2	2.8	108.27
P63092	GNAS	Guanine nucleotide-binding protein G(s) subunit alpha isoforms short	0.895	11	10	27.9	45.664
Q99536	VAT1	Synaptic vesicle membrane protein VAT-1 homolog	0.893	3	3	11.5	41.92
Q16643	DBN1	Drebrin	0.891	10	10	19.7	71.428
Q9NUI1	DECR2	Peroxisomal 2,4-dienoyl-CoA reductase	0.889	7	7	29.1	30.777
Q14344	GNA13	Guanine nucleotide-binding protein subunit alpha-13	0.889	16	15	42.7	44.049
P23193	TCEA1	Transcription elongation factor A protein 1	0.888	3	3	10.6	33.969
Q9Y394	DHRS7	Dehydrogenase/reductase SDR family member 7	0.887	5	5	15.6	38.298
Q16774	GUK1	Guanylate kinase	0.886	3	3	16.8	21.725
Q04760	GLO1	Lactoylglutathione lyase	0.885	4	4	18.5	20.777
Q16718	NDUFA5	NADH dehydrogenase [ubiquinone] 1 alpha subcomplex subunit 5	0.885	4	4	30.2	13.459
Q9NX18	SDHAF2	Succinate dehydrogenase assembly factor 2, mitochondrial	0.884	2	2	12.7	19.599
Q9NQX4	MYO5C	Unconventional myosin-Vc	0.884	10	10	5.8	202.81
Q3ZCQ8	TIMM50	Mitochondrial import inner membrane translocase subunit TIM50	0.883	5	5	18.1	39.646
P27449	ATP6V0C	V-type proton ATPase 16 kDa proteolipid subunit	0.882	2	2	16.1	15.736
P13693	TPT1	Translationally-controlled tumor protein	0.881	4	4	25.6	19.595
Q93045	STMN2	Stathmin-2	0.879	2	2	10.6	20.828
P40925	MDH1	Malate dehydrogenase, cytoplasmic	0.878	3	3	9.6	36.426
P62847	RPS24	40S ribosomal protein S24	0.878	3	3	26.3	15.423
Q96DZ1	ERLEC1	Endoplasmic reticulum lectin 1	0.878	3	3	7.5	54.858
Q96DA6	DNAJC19	Mitochondrial import inner membrane translocase subunit TIM14	0.877	4	4	32.8	12.498
O95167	NDUFA3	NADH dehydrogenase [ubiquinone] 1 alpha subcomplex subunit 3	0.876	2	2	21.4	9.2787
O75348	ATP6V1G1	V-type proton ATPase subunit G 1	0.875	2	2	22	13.757
P36969	GPX4	Phospholipid hydroperoxide glutathione peroxidase, mitochondrial	0.874	2	2	10.2	22.174
Q5JTV8	TOR1AIP1	Torsin-1A-interacting protein 1	0.872	8	8	14.1	66.248
P30519	HMOX2	Heme oxygenase 2	0.871	6	6	19.3	36.032
Q9P258	RCC2	Protein RCC2	0.868	8	8	14.8	56.084
Q9Y446	PKP3	Plakophilin-3	0.868	4	4	6.8	87.081
O95274	LYPD3	Ly6/PLAUR domain-containing protein 3	0.868	2	2	6.6	35.97
Q8N2K0	ABHD12	Monoacylglycerol lipase ABHD12	0.866	6	6	17.1	45.096
O15270	SPTLC2	Serine palmitoyltransferase 2	0.864	5	5	12.3	62.924
P37268	FDFT1	Squalene synthase	0.864	3	3	7.4	48.115
O75964	ATP5L	ATP synthase subunit g, mitochondrial	0.862	6	6	47.6	11.428
Q8NBU5	ATAD1	ATPase family AAA domain-containing protein 1	0.861	3	3	8.3	40.744
Q8IZQ5	SELH	Selenoprotein H	0.861	3	3	26.2	13.453
O14561	NDUFAB1	Acyl carrier protein, mitochondrial	0.86	2	2	11.5	17.417
Q92598	HSPH1	Heat shock protein 105 kDa	0.858	2	2	2.8	96.864
Q8WVC6	DCAKD	Dephospho-CoA kinase domain-containing protein	0.858	6	6	23.4	26.55
P26640	VARS	Valine--tRNA ligase	0.858	5	5	4.3	140.47
Q5JU69	TOR2A	Torsin-2A	0.857	2	2	7.2	35.714
O15260	SURF4	Surfeit locus protein 4	0.856	3	3	13.8	30.394
P62081	RPS7	40S ribosomal protein S7	0.855	5	5	23.7	22.127
P20336	RAB3A	Ras-related protein Rab-3A	0.855	2	1	10.5	24.984
Q9P0S3	ORMDL1	ORM1-like protein 1	0.855	2	1	17	17.371
Q15005	SPCS2	Signal peptidase complex subunit 2	0.853	13	13	51.3	25.003
Q12974	PTP4A2	Protein tyrosine phosphatase type IVA 2	0.851	5	3	31.7	19.127
Q9UHQ4	BCAP29	B-cell receptor-associated protein 29	0.851	2	2	10.4	28.32
Q8WUY1	THEM6	Protein THEM6	0.849	7	7	25.5	23.865
P17066	HSPA6	Heat shock 70 kDa protein 6	0.848	7	1	12.4	71.027
Q92544	TM9SF4	Transmembrane 9 superfamily member 4	0.848	3	3	5	74.518
Q9NPL8	TIMMDC1	Complex I assembly factor TIMMDC1, mitochondrial	0.847	3	3	9.8	32.177
P51572	BCAP31	B-cell receptor-associated protein 31	0.847	16	16	43.5	27.991
O76024	WFS1	Wolframin	0.845	2	2	2.5	100.29
Q7L576	CYFIP1	Cytoplasmic FMR1-interacting protein 1	0.841	22	12	19	145.18
P62280	RPS11	40S ribosomal protein S11	0.841	5	5	17.1	18.431
P99999	CYCS	Cytochrome c	0.838	4	4	32.4	11.749
P09429	HMGB1	High mobility group protein B1	0.838	13	12	40	24.893
O96005	CLPTM1	Cleft lip and palate transmembrane protein 1	0.836	6	6	10.6	76.096
P51970	NDUFA8	NADH dehydrogenase [ubiquinone] 1 alpha subcomplex subunit 8	0.836	5	5	37.8	20.105
P19367	HK1	Hexokinase-1	0.835	27	27	30.1	102.48
Q9Y2A7	NCKAP1	Nck-associated protein 1	0.831	15	15	14.6	128.79
P39023	RPL3	60S ribosomal protein L3	0.83	2	2	5	46.108
P15586	GNS	N-acetylglucosamine-6-sulfatase	0.83	5	5	10.1	62.081
Q8N8R3	SLC25A29	Mitochondrial basic amino acids transporter	0.829	2	2	6.3	32.062
Q13620	CUL4B	Cullin-4B	0.828	2	2	2	103.98
Q14534	SQLE	Squalene monooxygenase	0.828	2	2	5.2	63.922
P40222	TXLNA	Alpha-taxilin	0.827	3	3	6	61.89
P60866	RPS20	40S ribosomal protein S20	0.827	2	2	19.3	13.373
Q9BRR6	ADPGK	ADP-dependent glucokinase	0.827	2	2	5.8	54.088
O75347	TBCA	Tubulin-specific chaperone A	0.826	2	2	20.4	12.855
P63241	EIF5A	Eukaryotic translation initiation factor 5A-1	0.824	4	4	20.1	16.832
O43920	NDUFS5	NADH dehydrogenase [ubiquinone] iron-sulfur protein 5	0.822	3	3	27.4	12.517
Q9P2E9	RRBP1	Ribosome-binding protein 1	0.821	3	3	4	152.45
Q5RI15	COX20	Cytochrome c oxidase protein 20 homolog	0.821	3	3	21.2	13.291
P10606	COX5B	Cytochrome c oxidase subunit 5B, mitochondrial	0.82	5	5	34.9	13.696
Q01970	PLCB3	1-phosphatidylinositol 4,5-bisphosphate phosphodiesterase beta-3	0.82	10	10	8.8	138.8
Q9Y5J7	TIMM9	Mitochondrial import inner membrane translocase subunit Tim9	0.82	2	2	25.8	10.378
Q9UGP8	SEC63	Translocation protein SEC63 homolog	0.818	3	3	5	87.996
P43307	SSR1	Translocon-associated protein subunit alpha	0.818	2	2	6.6	32.235
Q92626	PXDN	Peroxidasin homolog	0.817	2	2	1.1	165.27
P46782	RPS5	40S ribosomal protein S5;40S ribosomal protein S5, N-terminally processed	0.817	4	4	22.1	22.876
P54802	NAGLU	Alpha-N-acetylglucosaminidase;Alpha-N-acetylglucosaminidase 77 kDa form;Alpha-N-acetylglucosaminidase 82 kDa form	0.816	5	5	9.3	82.265
O14735	CDIPT	CDP-diacylglycerol--inositol 3-phosphatidyltransferase	0.814	2	2	9.9	23.539
P16435	POR	NADPH--cytochrome P450 reductase	0.814	14	14	21.1	76.689
P61009	SPCS3	Signal peptidase complex subunit 3	0.811	4	4	21.7	20.313
P52758	HRSP12	Ribonuclease UK114	0.811	2	2	19	14.494
Q96S52	PIGS	GPI transamidase component PIG-S	0.811	6	6	13.7	61.655
O14657	TOR1B	Torsin-1B	0.811	4	4	12.5	37.978
O43676	NDUFB3	NADH dehydrogenase [ubiquinone] 1 beta subcomplex subunit 3	0.809	3	3	28.6	11.402
Q9BSH4	TACO1	Translational activator of cytochrome c oxidase 1	0.808	3	3	17.2	32.477
P51153	RAB13	Ras-related protein Rab-13	0.807	6	3	30	22.774
P27824	CANX	Calnexin	0.807	26	26	39.2	67.567
O00754	MAN2B1	Lysosomal alpha-mannosidase;Lysosomal alpha-mannosidase A peptide;Lysosomal alpha-mannosidase B peptide;Lysosomal alpha-mannosidase C peptide;Lysosomal alpha-mannosidase D peptide;Lysosomal alpha-mannosidase E peptide	0.806	3	3	3.7	113.74
Q9NYL9	TMOD3	Tropomodulin-3	0.806	2	2	6.8	39.594
Q86UE4	MTDH	Protein LYRIC	0.805	5	5	10.1	63.836
P51571	SSR4	Translocon-associated protein subunit delta	0.804	5	5	36.4	18.998
P46781	RPS9	40S ribosomal protein S9	0.803	10	10	46.4	22.591
Q9BUN8	DERL1	Derlin-1	0.8	3	3	13.1	28.8
Q9Y3Q3	TMED3	Transmembrane emp24 domain-containing protein 3	0.799	4	4	12	24.777
P62244	RPS15A	40S ribosomal protein S15a	0.799	4	4	25.4	14.839
Q9ULC4	MCTS1	Malignant T-cell-amplified sequence 1	0.796	2	2	11	20.555
P14854	COX6B1	Cytochrome c oxidase subunit 6B1	0.796	2	2	18.6	10.192
Q9BW71	HIRIP3	HIRA-interacting protein 3	0.795	2	2	3.4	61.956
Q9H7Z7	PTGES2	Prostaglandin E synthase 2;Prostaglandin E synthase 2 truncated form	0.795	8	8	21.8	41.943
Q96LL9	DNAJC30	DnaJ homolog subfamily C member 30	0.791	2	2	8.4	25.961
Q15392	DHCR24	Delta(24)-sterol reductase	0.791	4	4	6.6	60.101
Q13724	MOGS	Mannosyl-oligosaccharide glucosidase	0.789	17	17	28.6	91.916
P09669	COX6C	Cytochrome c oxidase subunit 6C	0.789	10	10	52	8.7813
Q7L5L3	GDPD3	Glycerophosphodiester phosphodiesterase domain-containing protein 3	0.786	8	8	27.4	36.596
Q9HDC9	APMAP	Adipocyte plasma membrane-associated protein	0.785	8	8	21.2	46.48
Q02978	SLC25A11	Mitochondrial 2-oxoglutarate/malate carrier protein	0.784	12	12	42.7	34.061
P11586	MTHFD1	C-1-tetrahydrofolate synthase, cytoplasmic;C-1-tetrahydrofolate synthase, cytoplasmic, N-terminally processed;Formyltetrahydrofolate synthetase;Methenyltetrahydrofolate cyclohydrolase;Methylenetetrahydrofolate dehydrogenase	0.782	10	10	12.5	101.53
Q96G23	CERS2	Ceramide synthase 2	0.782	3	3	8.9	44.876
P22413	ENPP1	Alkaline phosphodiesterase I;Ectonucleotide pyrophosphatase/phosphodiesterase family member 1;Nucleotide pyrophosphatase	0.781	2	2	1.9	104.92
O95831	AIFM1	Apoptosis-inducing factor 1, mitochondrial	0.778	22	22	38.8	66.9
O00264	PGRMC1	Membrane-associated progesterone receptor component 1	0.777	6	6	36.4	21.671
P09110	ACAA1	3-ketoacyl-CoA thiolase, peroxisomal	0.776	4	4	14.9	44.292
Q9BQ69	MACROD1	O-acetyl-ADP-ribose deacetylase MACROD1	0.775	2	2	10.2	35.505
Q8TBP6	SLC25A40	Solute carrier family 25 member 40	0.774	3	3	9.8	38.124
P36542	ATP5C1	ATP synthase subunit gamma, mitochondrial	0.774	9	9	31.5	32.996
Q92896	GLG1	Golgi apparatus protein 1	0.773	7	7	5.6	134.55
Q99808	SLC29A1	Equilibrative nucleoside transporter 1	0.773	2	2	4.2	50.219
Q8IXM6	NRM	Nurim	0.772	3	3	13.4	29.379
P15531	NME1	Nucleoside diphosphate kinase A	0.77	7	3	47.4	17.149
P48449	LSS	Lanosterol synthase	0.77	16	16	26.9	83.308
O14773	TPP1	Tripeptidyl-peptidase 1	0.769	3	3	6.7	61.247
Q13217	DNAJC3	DnaJ homolog subfamily C member 3	0.767	4	4	8.1	57.579
O15143	ARPC1B	Actin-related protein 2/3 complex subunit 1B	0.766	2	2	7	40.949
Q9Y3E5	PTRH2	Peptidyl-tRNA hydrolase 2, mitochondrial	0.765	3	3	31.8	19.193
Q99584	S100A13	Protein S100-A13	0.764	4	4	33.7	11.471
O14949	UQCRQ	Cytochrome b-c1 complex subunit 8	0.764	3	3	37.8	9.9062
O60762	DPM1	Dolichol-phosphate mannosyltransferase subunit 1	0.763	10	10	40	29.634
Q7KZF4	SND1	Staphylococcal nuclease domain-containing protein 1	0.762	3	3	3.3	102
Q93096	PTP4A1	Protein tyrosine phosphatase type IVA 1	0.761	3	1	20.2	19.815
Q96KC8	DNAJC1	DnaJ homolog subfamily C member 1	0.761	2	2	3.8	63.882
P39656	DDOST	Dolichyl-diphosphooligosaccharide--protein glycosyltransferase 48 kDa subunit	0.758	9	9	24.8	50.8
Q9UBQ0	VPS29	Vacuolar protein sorting-associated protein 29	0.757	2	2	11.5	20.505
P39019	RPS19	40S ribosomal protein S19	0.757	6	6	27.6	16.06
Q5UCC4	EMC10	ER membrane protein complex subunit 10	0.754	2	2	6.9	27.347
Q9UBV2	SEL1L	Protein sel-1 homolog 1	0.754	4	4	5.7	88.754
Q9BY42	RTFDC1	Protein RTF2 homolog	0.754	2	2	7.2	33.886
Q16706	MAN2A1	Alpha-mannosidase 2	0.752	5	5	5	131.14
O95858	TSPAN15	Tetraspanin-15	0.752	2	2	8.2	33.165
O75380	NDUFS6	NADH dehydrogenase [ubiquinone] iron-sulfur protein 6, mitochondrial	0.751	3	3	20.2	13.711
P29692	EEF1D	Elongation factor 1-delta	0.751	10	10	47	31.121
P09525	ANXA4	Annexin A4	0.751	11	11	38.9	35.882
Q8N4Q1	CHCHD4	Mitochondrial intermembrane space import and assembly protein 40	0.751	3	3	29.6	15.996
Q9NWS8	RMND1	Required for meiotic nuclear division protein 1 homolog	0.749	10	10	22.5	51.603
Q99653	CHP1	Calcineurin B homologous protein 1	0.749	10	10	43.1	22.456
Q9NP81	SARS2	Serine--tRNA ligase, mitochondrial	0.747	6	6	16.4	58.282
O75955	FLOT1	Flotillin-1	0.741	12	12	33.7	47.355
Q16836	HADH	Hydroxyacyl-coenzyme A dehydrogenase, mitochondrial	0.739	7	7	22.9	34.293
Q9HD45	TM9SF3	Transmembrane 9 superfamily member 3	0.739	3	3	4.6	67.887
P60660	MYL6	Myosin light polypeptide 6	0.739	6	6	40.4	16.93
Q9NVI7	ATAD3A	ATPase family AAA domain-containing protein 3A	0.735	17	6	29.5	71.368
O60830	TIMM17B	Mitochondrial import inner membrane translocase subunit Tim17-B	0.734	3	3	21.5	18.273
P27695	APEX1	DNA-(apurinic or apyrimidinic site) lyase;DNA-(apurinic or apyrimidinic site) lyase, mitochondrial	0.732	10	10	28.9	35.554
Q9UH62	ARMCX3	Armadillo repeat-containing X-linked protein 3	0.732	3	3	9	42.5
Q96A26	FAM162A	Protein FAM162A	0.731	4	4	29.9	17.342
Q9H2H9	SLC38A1	Sodium-coupled neutral amino acid transporter 1	0.731	2	2	3.9	54.047
P05161	ISG15	Ubiquitin-like protein ISG15	0.73	5	5	35.2	17.887
Q93084	ATP2A3	Sarcoplasmic/endoplasmic reticulum calcium ATPase 3	0.73	12	9	14.3	109.25
P16615	ATP2A2	Sarcoplasmic/endoplasmic reticulum calcium ATPase 2	0.729	15	8	16.6	114.76
O15258	RER1	Protein RER1	0.729	3	3	15.3	22.958
Q9NVS2	MRPS18A	28S ribosomal protein S18a, mitochondrial	0.729	2	2	9.7	22.184
Q53H82	LACTB2	Beta-lactamase-like protein 2	0.728	3	3	9.4	32.805
P08708	RPS17	40S ribosomal protein S17	0.728	3	3	14.8	15.55
P47813	EIF1AX	Eukaryotic translation initiation factor 1A, X-chromosomal	0.727	2	2	14.6	16.46
Q9UBM7	DHCR7	7-dehydrocholesterol reductase	0.727	5	5	12	54.489
Q92820	GGH	Gamma-glutamyl hydrolase	0.727	7	7	22.3	35.964
Q01082	SPTBN1	Spectrin beta chain, non-erythrocytic 1	0.726	51	49	26.5	274.61
L0R6Q1	SLC35A4		0.725	5	5	55.3	11.133
Q9Y6C9	MTCH2	Mitochondrial carrier homolog 2	0.723	8	8	29	33.331
Q5K4L6	SLC27A3	Long-chain fatty acid transport protein 3	0.723	4	4	6	73.55
Q05639	EEF1A2	Elongation factor 1-alpha 2	0.72	8	3	21.4	50.47
Q8N335	GPD1L	Glycerol-3-phosphate dehydrogenase 1-like protein	0.72	5	5	12.5	38.418
Q14254	FLOT2	Flotillin-2	0.719	7	7	18.2	47.064
P16144	ITGB4	Integrin beta-4	0.718	6	6	3.9	202.16
Q9Y3A5	SBDS	Ribosome maturation protein SBDS	0.717	4	4	14.8	28.763
P06756	ITGAV	Integrin alpha-V;Integrin alpha-V heavy chain;Integrin alpha-V light chain	0.715	6	6	6.5	116.04
Q99497	PARK7	Protein deglycase DJ-1	0.715	4	4	20.6	19.891
P14927	UQCRB	Cytochrome b-c1 complex subunit 7	0.711	7	7	49.5	13.53
P27105	STOM	Erythrocyte band 7 integral membrane protein	0.71	9	9	37.2	31.73
Q9Y3A6	TMED5	Transmembrane emp24 domain-containing protein 5	0.71	4	4	17	26.005
P41567	EIF1	Eukaryotic translation initiation factor 1	0.71	2	2	27.4	12.732
Q14554	PDIA5	Protein disulfide-isomerase A5	0.71	3	3	5.8	59.594
O43678	NDUFA2	NADH dehydrogenase [ubiquinone] 1 alpha subcomplex subunit 2	0.709	5	5	49.5	10.921
P25398	RPS12	40S ribosomal protein S12	0.709	2	2	13.6	14.515
Q9Y6G3	MRPL42	39S ribosomal protein L42, mitochondrial	0.709	2	2	21.8	16.661
O95168	NDUFB4	NADH dehydrogenase [ubiquinone] 1 beta subcomplex subunit 4	0.707	5	5	41.1	15.208
Q9UHG3	PCYOX1	Prenylcysteine oxidase 1	0.705	13	13	31.5	56.639
P07237	P4HB	Protein disulfide-isomerase	0.704	25	25	45.3	57.116
P23919	DTYMK	Thymidylate kinase	0.704	8	8	36.3	23.819
P22392	NME2	Nucleoside diphosphate kinase B	0.704	7	3	42.8	17.298
Q6PI78	TMEM65	Transmembrane protein 65	0.704	4	4	18.3	25.498
Q16540	MRPL23	39S ribosomal protein L23, mitochondrial	0.703	3	3	23.5	17.781
O14548	COX7A2L	Cytochrome c oxidase subunit 7A-related protein, mitochondrial	0.702	2	2	19.3	12.615
Q9NWU5	MRPL22	39S ribosomal protein L22, mitochondrial	0.702	4	4	23.8	23.64
P00367	GLUD1	Glutamate dehydrogenase 1, mitochondrial	0.701	18	18	35.1	61.397
P82932	MRPS6	28S ribosomal protein S6, mitochondrial	0.7	2	2	16	14.226
O00159	MYO1C	Unconventional myosin-Ic	0.7	37	35	34.4	121.68
Q9H857	NT5DC2	5'-nucleotidase domain-containing protein 2	0.7	3	3	5.2	60.718
Q9Y512	SAMM50	Sorting and assembly machinery component 50 homolog	0.699	10	10	23	51.976
Q9Y6I8	PXMP4	Peroxisomal membrane protein 4	0.699	2	2	7.5	24.264
Q9BRJ2	MRPL45	39S ribosomal protein L45, mitochondrial	0.699	3	3	11.4	35.351
P05556	ITGB1	Integrin beta-1	0.699	10	10	13.2	88.414
Q9BRQ6	CHCHD6	MICOS complex subunit MIC25	0.698	2	2	10.2	26.457
Q9HD20	ATP13A1	Manganese-transporting ATPase 13A1	0.698	7	7	6.5	132.95
Q9NQ50	MRPL40	39S ribosomal protein L40, mitochondrial	0.698	3	3	17	24.49
P27797	CALR	Calreticulin	0.698	13	13	39.1	48.141
P17301	ITGA2	Integrin alpha-2	0.698	12	12	11	129.29
Q14257	RCN2	Reticulocalbin-2	0.697	7	7	27.4	36.876
Q9BYD3	MRPL4	39S ribosomal protein L4, mitochondrial	0.697	4	4	18.6	34.919
Q8IXM3	MRPL41	39S ribosomal protein L41, mitochondrial	0.696	4	4	30.7	15.383
Q9UBS4	DNAJB11	DnaJ homolog subfamily B member 11	0.696	4	4	10.1	40.513
P09496	CLTA	Clathrin light chain A	0.695	4	4	10.9	27.076
P00441	SOD1	Superoxide dismutase [Cu-Zn]	0.692	3	3	21.4	15.936
P18859	ATP5J	ATP synthase-coupling factor 6, mitochondrial	0.69	6	6	51.9	12.587
Q9H061	TMEM126A	Transmembrane protein 126A	0.69	6	6	20.5	21.527
P08133	ANXA6	Annexin A6	0.69	29	29	45.9	75.872
Q8IZ81	ELMOD2	ELMO domain-containing protein 2	0.69	2	2	6.5	34.96
O75880	SCO1	Protein SCO1 homolog, mitochondrial	0.689	4	4	17.6	33.814
Q96LW7	C9orf89	Bcl10-interacting CARD protein	0.688	3	3	13.2	25.589
O96008	TOMM40	Mitochondrial import receptor subunit TOM40 homolog	0.688	5	5	16.6	37.893
Q9H9J2	MRPL44	39S ribosomal protein L44, mitochondrial	0.687	3	3	11.4	37.535
Q9BYD1	MRPL13	39S ribosomal protein L13, mitochondrial	0.687	9	9	43.8	20.692
Q9H078	CLPB	Caseinolytic peptidase B protein homolog	0.687	2	2	3.5	78.728
P13804	ETFA	Electron transfer flavoprotein subunit alpha, mitochondrial	0.687	10	10	39.9	35.079
Q9NX40	OCIAD1	OCIA domain-containing protein 1	0.686	4	4	15.5	27.626
Q92542	NCSTN	Nicastrin	0.686	6	6	8.5	78.41
P31040	SDHA	Succinate dehydrogenase [ubiquinone] flavoprotein subunit, mitochondrial	0.685	10	10	21.7	72.691
Q14197	ICT1	Peptidyl-tRNA hydrolase ICT1, mitochondrial	0.683	6	6	28.6	23.63
Q9UMX5	NENF	Neudesin	0.683	2	2	19.2	18.856
Q6UW02	CYP20A1	Cytochrome P450 20A1	0.68	3	3	7.8	52.432
Q15155	NOMO1	Nodal modulator 1	0.679	9	9	9.1	134.32
Q9NRX2	MRPL17	39S ribosomal protein L17, mitochondrial	0.679	6	6	28.6	20.05
O43674	NDUFB5	NADH dehydrogenase [ubiquinone] 1 beta subcomplex subunit 5, mitochondrial	0.678	6	6	29.1	21.75
O75431	MTX2	Metaxin-2	0.678	5	5	16.7	29.763
Q56VL3	OCIAD2	OCIA domain-containing protein 2	0.677	4	4	29.9	16.953
Q5JRA6	MIA3	Melanoma inhibitory activity protein 3	0.677	3	3	1.8	213.7
O95298	NDUFC2	NADH dehydrogenase [ubiquinone] 1 subunit C2	0.677	3	3	17.6	14.187
Q8N766	EMC1	ER membrane protein complex subunit 1	0.675	13	13	14.3	111.76
Q12931	TRAP1	Heat shock protein 75 kDa, mitochondrial	0.675	19	19	33	80.109
Q9UGM6	WARS2	Tryptophan--tRNA ligase, mitochondrial	0.674	2	2	5.6	40.146
P02794	FTH1	Ferritin heavy chain;Ferritin heavy chain, N-terminally processed	0.672	2	2	10.9	21.225
P32322	PYCR1	Pyrroline-5-carboxylate reductase 1, mitochondrial	0.67	8	8	35.1	33.36
P30040	ERP29	Endoplasmic reticulum resident protein 29	0.669	10	10	38.3	28.993
Q9BYD6	MRPL1	39S ribosomal protein L1, mitochondrial	0.669	4	4	13.5	36.908
P07858	CTSB	Cathepsin B;Cathepsin B heavy chain;Cathepsin B light chain	0.666	3	3	8.8	37.821
P53701	HCCS	Cytochrome c-type heme lyase	0.665	5	5	16.4	30.601
P21796	VDAC1	Voltage-dependent anion-selective channel protein 1	0.665	14	14	57.6	30.772
Q8NCS4	ZMYM6NB	Uncharacterized protein ZMYM6NB	0.664	2	2	13	16.884
Q15125	EBP	3-beta-hydroxysteroid-Delta(8),Delta(7)-isomerase	0.664	3	3	16.5	26.352
Q8N5K1	CISD2	CDGSH iron-sulfur domain-containing protein 2	0.663	8	8	43.7	15.278
Q9H0N5	PCBD2	Pterin-4-alpha-carbinolamine dehydratase 2	0.663	2	2	13.8	14.365
Q13813	SPTAN1	Spectrin alpha chain, non-erythrocytic 1	0.662	69	69	34	284.54
P49406	MRPL19	39S ribosomal protein L19, mitochondrial	0.661	5	5	15.8	33.535
Q5JPH6	EARS2	Probable glutamate--tRNA ligase, mitochondrial	0.66	6	6	12	58.688
P56378	MP68	6.8 kDa mitochondrial proteolipid	0.659	2	2	32.8	6.662
P20674	COX5A	Cytochrome c oxidase subunit 5A, mitochondrial	0.658	6	6	30.7	16.762
Q16698	DECR1	2,4-dienoyl-CoA reductase, mitochondrial	0.656	9	9	32.5	36.067
Q9H2U2	PPA2	Inorganic pyrophosphatase 2, mitochondrial	0.654	5	5	17.4	37.92
Q9BVV7	TIMM21	Mitochondrial import inner membrane translocase subunit Tim21	0.653	4	4	15.3	28.202
Q96EY1	DNAJA3	DnaJ homolog subfamily A member 3, mitochondrial	0.652	3	3	7.3	52.488
Q96QK1	VPS35	Vacuolar protein sorting-associated protein 35	0.652	3	3	4.1	91.706
Q93050	ATP6V0A1	V-type proton ATPase 116 kDa subunit a isoform 1	0.65	2	2	2.4	96.412
Q9HCN8	SDF2L1	Stromal cell-derived factor 2-like protein 1	0.649	4	4	28.1	23.598
Q9NX63	CHCHD3	MICOS complex subunit MIC19	0.648	8	8	26.4	26.152
Q96IX5	USMG5	Up-regulated during skeletal muscle growth protein 5	0.647	3	3	44.8	6.4575
Q9Y277	VDAC3	Voltage-dependent anion-selective channel protein 3	0.646	4	4	11.7	30.658
Q13232	NME3	Nucleoside diphosphate kinase 3	0.646	6	6	39.1	19.015
Q9NZ01	TECR	Very-long-chain enoyl-CoA reductase	0.645	5	5	15.3	36.034
P04040	CAT	Catalase	0.644	13	13	26.2	59.755
Q9BU61	NDUFAF3	NADH dehydrogenase [ubiquinone] 1 alpha subcomplex assembly factor 3	0.644	2	2	11.4	20.35
Q9HCC0	MCCC2	Methylcrotonoyl-CoA carboxylase beta chain, mitochondrial	0.644	11	11	22	61.332
P61604	HSPE1	10 kDa heat shock protein, mitochondrial	0.643	8	8	60.8	10.932
Q9H4I9	SMDT1	Essential MCU regulator, mitochondrial	0.642	2	2	15.9	11.441
P53597	SUCLG1	Succinyl-CoA ligase [ADP/GDP-forming] subunit alpha, mitochondrial	0.64	5	5	15	36.249
O95299	NDUFA10	NADH dehydrogenase [ubiquinone] 1 alpha subcomplex subunit 10, mitochondrial	0.639	5	5	10.4	40.75
Q9NRV9	HEBP1	Heme-binding protein 1	0.639	3	3	19	21.097
P56556	NDUFA6	NADH dehydrogenase [ubiquinone] 1 alpha subcomplex subunit 6	0.638	4	4	27.3	15.136
Q99623	PHB2	Prohibitin-2	0.638	15	15	49.5	33.296
O95139	NDUFB6	NADH dehydrogenase [ubiquinone] 1 beta subcomplex subunit 6	0.637	4	4	37.5	15.489
Q96TA2	YME1L1	ATP-dependent zinc metalloprotease YME1L1	0.637	5	5	8	86.454
Q9P015	MRPL15	39S ribosomal protein L15, mitochondrial	0.637	6	6	26.7	33.419
Q16775	HAGH	Hydroxyacylglutathione hydrolase, mitochondrial	0.637	4	4	15.9	33.805
Q8NBS9	TXNDC5	Thioredoxin domain-containing protein 5	0.637	11	11	26.4	47.628
P51659	HSD17B4	(3R)-hydroxyacyl-CoA dehydrogenase;Enoyl-CoA hydratase 2;Peroxisomal multifunctional enzyme type 2	0.636	19	19	34.4	79.685
Q6NUK1	SLC25A24	Calcium-binding mitochondrial carrier protein SCaMC-1	0.635	18	18	42.8	53.354
Q8NBX0	SCCPDH	Saccharopine dehydrogenase-like oxidoreductase	0.633	6	6	16.6	47.151
Q8TC12	RDH11	Retinol dehydrogenase 11	0.633	8	8	31.4	35.386
P49821	NDUFV1	NADH dehydrogenase [ubiquinone] flavoprotein 1, mitochondrial	0.632	9	9	17.9	50.817
P43897	TSFM	Elongation factor Ts, mitochondrial	0.632	7	7	29.5	35.39
Q9NYL4	FKBP11	Peptidyl-prolyl cis-trans isomerase FKBP11	0.631	3	3	14.4	22.18
Q9BSF4	C19orf52	Uncharacterized protein C19orf52	0.631	2	2	9.6	29.233
P35914	HMGCL	Hydroxymethylglutaryl-CoA lyase, mitochondrial	0.63	4	4	13.2	34.36
Q330K2	NDUFAF6	NADH dehydrogenase (ubiquinone) complex I, assembly factor 6	0.63	3	3	9	38.176
O60841	EIF5B	Eukaryotic translation initiation factor 5B	0.629	7	7	7.5	138.83
P04844	RPN2	Dolichyl-diphosphooligosaccharide--protein glycosyltransferase subunit 2	0.628	11	11	24.6	69.283
O75054	IGSF3	Immunoglobulin superfamily member 3	0.628	3	3	2.6	135.19
P10619	CTSA	Lysosomal protective protein;Lysosomal protective protein 20 kDa chain;Lysosomal protective protein 32 kDa chain	0.627	2	2	4.4	54.465
Q8NBN7	RDH13	Retinol dehydrogenase 13	0.626	4	4	15.4	35.932
Q9H936	SLC25A22	Mitochondrial glutamate carrier 1	0.626	5	5	14.2	34.47
Q5T653	MRPL2	39S ribosomal protein L2, mitochondrial	0.625	3	3	14.4	33.3
P30837	ALDH1B1	Aldehyde dehydrogenase X, mitochondrial	0.625	5	5	11.4	57.249
O75352	MPDU1	Mannose-P-dolichol utilization defect 1 protein	0.625	2	2	8.1	26.638
Q5T8D3	ACBD5	Acyl-CoA-binding domain-containing protein 5	0.623	2	2	3.9	60.091
Q16795	NDUFA9	NADH dehydrogenase [ubiquinone] 1 alpha subcomplex subunit 9, mitochondrial	0.623	11	11	27.6	42.509
Q9P035	HACD3	Very-long-chain (3R)-3-hydroxyacyl-CoA dehydratase 3	0.622	5	5	17.1	43.159
O14521	SDHD	Succinate dehydrogenase [ubiquinone] cytochrome b small subunit, mitochondrial	0.621	2	2	10.7	17.043
Q14008	CKAP5	Cytoskeleton-associated protein 5	0.621	20	20	11.7	225.49
Q92643	PIGK	GPI-anchor transamidase	0.621	2	2	5.1	45.251
Q9H6K4	OPA3	Optic atrophy 3 protein	0.618	2	2	7.8	19.996
Q9NS69	TOMM22	Mitochondrial import receptor subunit TOM22 homolog	0.617	4	4	48.6	15.521
Q6P4Q7	CNNM4	Metal transporter CNNM4	0.616	4	3	5.8	86.606
Q9BS26	ERP44	Endoplasmic reticulum resident protein 44	0.616	5	5	12.1	46.971
P45880	VDAC2	Voltage-dependent anion-selective channel protein 2	0.615	9	9	32.3	31.566
O43795	MYO1B	Unconventional myosin-Ib	0.612	37	33	31.6	131.98
Q12849	GRSF1	G-rich sequence factor 1	0.612	2	2	4.4	53.126
Q96N66	MBOAT7	Lysophospholipid acyltransferase 7	0.611	4	4	8.7	52.764
Q567V2	MPV17L2	Mpv17-like protein 2	0.61	2	2	10.7	23.18
P19105	MYL12A	Myosin regulatory light chain 12A	0.609	6	6	40.4	19.794
Q96RT1	ERBB2IP	Protein LAP2	0.609	2	2	1.7	158.3
Q9GZT3	SLIRP	SRA stem-loop-interacting RNA-binding protein, mitochondrial	0.606	5	5	53.2	12.349
P07602	PSAP	Prosaposin;Saposin-A;Saposin-B;Saposin-B-Val;Saposin-C;Saposin-D	0.606	4	4	5.3	58.112
O96000	NDUFB10	NADH dehydrogenase [ubiquinone] 1 beta subcomplex subunit 10	0.606	9	9	45.3	20.776
Q9BUR5	APOO	Apolipoprotein O	0.605	4	4	21.7	22.284
O14925	TIMM23	Mitochondrial import inner membrane translocase subunit Tim23	0.604	3	3	16.7	21.943
Q10713	PMPCA	Mitochondrial-processing peptidase subunit alpha	0.602	5	5	9.5	58.252
Q96HE7	ERO1L	ERO1-like protein alpha	0.6	7	7	18.2	54.392
Q96GC9	VMP1	Vacuole membrane protein 1	0.599	3	3	8.1	46.237
Q9Y6M9	NDUFB9	NADH dehydrogenase [ubiquinone] 1 beta subcomplex subunit 9	0.597	4	4	28.5	21.831
Q9NYK5	MRPL39	39S ribosomal protein L39, mitochondrial	0.596	7	7	20.7	38.711
Q9H0U6	MRPL18	39S ribosomal protein L18, mitochondrial	0.595	3	3	16.7	20.576
P17152	TMEM11	Transmembrane protein 11, mitochondrial	0.594	2	2	13	21.541
P09493	TPM1	Tropomyosin alpha-1 chain	0.594	11	4	31.3	32.708
O75251	NDUFS7	NADH dehydrogenase [ubiquinone] iron-sulfur protein 7, mitochondrial	0.594	5	5	18.8	23.563
O75489	NDUFS3	NADH dehydrogenase [ubiquinone] iron-sulfur protein 3, mitochondrial	0.593	10	10	43.2	30.241
P31937	HIBADH	3-hydroxyisobutyrate dehydrogenase, mitochondrial	0.591	7	7	31.2	35.329
P11279	LAMP1	Lysosome-associated membrane glycoprotein 1	0.591	4	4	8.4	44.882
P49591	SARS	Serine--tRNA ligase, cytoplasmic	0.591	3	3	6.8	58.777
Q6PI48	DARS2	Aspartate--tRNA ligase, mitochondrial	0.589	9	9	19.4	73.562
Q8N983	MRPL43	39S ribosomal protein L43, mitochondrial	0.589	4	4	18.6	23.431
P20020	ATP2B1	Plasma membrane calcium-transporting ATPase 1	0.589	17	9	17.2	134.68
Q6YN16	HSDL2	Hydroxysteroid dehydrogenase-like protein 2	0.588	3	3	9.8	45.394
P10515	DLAT	Dihydrolipoyllysine-residue acetyltransferase component of pyruvate dehydrogenase complex, mitochondrial	0.586	7	7	13.4	68.996
Q9UQN3	CHMP2B	Charged multivesicular body protein 2b	0.586	2	2	9.4	23.906
O75844	ZMPSTE24	CAAX prenyl protease 1 homolog	0.585	4	4	10.5	54.812
Q8TCJ2	STT3B	Dolichyl-diphosphooligosaccharide--protein glycosyltransferase subunit STT3B	0.585	5	5	6.5	93.673
P08574	CYC1	Cytochrome c1, heme protein, mitochondrial	0.584	9	9	31.1	35.422
Q969Z0	TBRG4	Protein TBRG4	0.584	6	6	11.9	70.737
O94832	MYO1D	Unconventional myosin-Id	0.584	29	29	29.4	116.2
Q16822	PCK2	Phosphoenolpyruvate carboxykinase [GTP], mitochondrial	0.583	17	17	31.1	70.698
Q9Y399	MRPS2	28S ribosomal protein S2, mitochondrial	0.583	5	5	16.2	33.249
Q9Y2Q9	MRPS28	28S ribosomal protein S28, mitochondrial	0.582	3	3	15.5	20.843
O43181	NDUFS4	NADH dehydrogenase [ubiquinone] iron-sulfur protein 4, mitochondrial	0.582	4	4	25.7	20.108
Q9H845	ACAD9	Acyl-CoA dehydrogenase family member 9, mitochondrial	0.581	15	15	20.9	68.76
Q9P032	NDUFAF4	NADH dehydrogenase [ubiquinone] 1 alpha subcomplex assembly factor 4	0.581	4	4	20.6	20.266
Q9H9B4	SFXN1	Sideroflexin-1	0.581	11	11	42.2	35.619
P00403	MT-CO2	Cytochrome c oxidase subunit 2	0.581	5	5	23.3	25.565
Q8NFV4	ABHD11	Alpha/beta hydrolase domain-containing protein 11	0.58	10	10	32.1	34.69
P21912	SDHB	Succinate dehydrogenase [ubiquinone] iron-sulfur subunit, mitochondrial	0.578	9	9	32.9	31.629
Q9UII2	ATPIF1	ATPase inhibitor, mitochondrial	0.577	3	3	17	12.249
P13473	LAMP2	Lysosome-associated membrane glycoprotein 2	0.577	2	2	3.7	44.96
O75414	NME6	Nucleoside diphosphate kinase 6	0.576	4	4	20.4	21.142
Q9UBQ7	GRHPR	Glyoxylate reductase/hydroxypyruvate reductase	0.574	2	2	8.2	35.668
P56134	ATP5J2	ATP synthase subunit f, mitochondrial	0.573	2	2	25.5	10.918
P49588	AARS	Alanine--tRNA ligase, cytoplasmic	0.571	2	2	2.4	106.81
P09758	TACSTD2	Tumor-associated calcium signal transducer 2	0.571	8	8	21.1	35.709
Q9P2R7	SUCLA2	Succinyl-CoA ligase [ADP-forming] subunit beta, mitochondrial	0.571	6	6	15.3	50.317
P30101	PDIA3	Protein disulfide-isomerase A3	0.568	22	22	39	56.782
O96011	PEX11B	Peroxisomal membrane protein 11B	0.567	8	8	38.2	28.431
Q9P0J0	NDUFA13	NADH dehydrogenase [ubiquinone] 1 alpha subcomplex subunit 13	0.566	8	8	54.2	16.698
Q02338	BDH1	D-beta-hydroxybutyrate dehydrogenase, mitochondrial	0.566	5	5	18.7	38.157
P19404	NDUFV2	NADH dehydrogenase [ubiquinone] flavoprotein 2, mitochondrial	0.566	5	5	26.1	27.391
P82673	MRPS35	28S ribosomal protein S35, mitochondrial	0.564	3	3	11.1	36.844
P06576	ATP5B	ATP synthase subunit beta, mitochondrial	0.562	20	20	47.3	56.559
Q5VWZ2	LYPLAL1	Lysophospholipase-like protein 1	0.561	2	2	8.4	26.316
P25705	ATP5A1	ATP synthase subunit alpha, mitochondrial	0.561	25	25	43.9	59.75
O76031	CLPX	ATP-dependent Clp protease ATP-binding subunit clpX-like, mitochondrial	0.561	7	7	14.1	69.223
Q8WUK0	PTPMT1	Phosphatidylglycerophosphatase and protein-tyrosine phosphatase 1	0.559	6	6	34.8	22.843
Q8NC51	SERBP1	Plasminogen activator inhibitor 1 RNA-binding protein	0.558	4	4	12.7	44.965
P55145	MANF	Mesencephalic astrocyte-derived neurotrophic factor	0.557	6	6	29.1	20.7
Q9UHQ9	CYB5R1	NADH-cytochrome b5 reductase 1	0.557	12	12	41	34.094
Q7KZI7	MARK2	Serine/threonine-protein kinase MARK2	0.555	2	2	2.4	87.91
P82921	MRPS21	28S ribosomal protein S21, mitochondrial	0.554	3	3	39.1	10.688
Q6P1L8	MRPL14	39S ribosomal protein L14, mitochondrial	0.553	3	3	22.8	15.947
P27816	MAP4	Microtubule-associated protein 4	0.553	7	7	7.9	121
Q9Y291	MRPS33	28S ribosomal protein S33, mitochondrial	0.552	2	2	19.8	12.629
P54760	EPHB4	Ephrin type-B receptor 4	0.552	3	2	3.5	108.27
P38117	ETFB	Electron transfer flavoprotein subunit beta	0.551	12	12	42.7	27.843
P11021	HSPA5	78 kDa glucose-regulated protein	0.55	34	33	51.2	72.332
Q9Y2R9	MRPS7	28S ribosomal protein S7, mitochondrial	0.549	8	8	34.7	28.134
Q8TEM1	NUP210	Nuclear pore membrane glycoprotein 210	0.548	14	14	8.5	205.11
P49914	MTHFS	5-formyltetrahydrofolate cyclo-ligase	0.547	3	3	14.3	23.255
Q9Y3B7	MRPL11	39S ribosomal protein L11, mitochondrial	0.547	7	7	41.1	20.683
P09001	MRPL3	39S ribosomal protein L3, mitochondrial	0.546	2	2	5.2	38.632
Q8WTV0	SCARB1	Scavenger receptor class B member 1	0.546	2	2	5.6	60.877
P53007	SLC25A1	Tricarboxylate transport protein, mitochondrial	0.544	7	7	23.2	34.012
Q07021	C1QBP	Complement component 1 Q subcomponent-binding protein, mitochondrial	0.543	5	5	22	31.362
Q96ND0	FAM210A	Protein FAM210A	0.542	4	4	11.8	30.776
Q7Z2K6	ERMP1	Endoplasmic reticulum metallopeptidase 1	0.541	9	9	10.7	100.23
Q9UJZ1	STOML2	Stomatin-like protein 2, mitochondrial	0.541	9	9	33.7	38.534
P49590	HARS2	Probable histidine--tRNA ligase, mitochondrial	0.54	8	8	15.6	56.888
O60313	OPA1	Dynamin-like 120 kDa protein, form S1;Dynamin-like 120 kDa protein, mitochondrial	0.54	19	19	23.5	111.63
O60783	MRPS14	28S ribosomal protein S14, mitochondrial	0.539	3	3	28.9	15.139
Q9Y2Q3	GSTK1	Glutathione S-transferase kappa 1	0.538	8	8	42.5	25.497
Q9UKR5	C14orf1	Probable ergosterol biosynthetic protein 28	0.538	2	2	12.1	15.864
Q86SX6	GLRX5	Glutaredoxin-related protein 5, mitochondrial	0.537	3	3	21	16.628
P82909	MRPS36	28S ribosomal protein S36, mitochondrial	0.536	6	6	69.9	11.466
Q9BSD7	NTPCR	Cancer-related nucleoside-triphosphatase	0.535	3	3	20	20.713
P47985	UQCRFS1	Cytochrome b-c1 complex subunit 11;Cytochrome b-c1 complex subunit Rieske, mitochondrial	0.533	9	9	27.4	29.668
P05166	PCCB	Propionyl-CoA carboxylase beta chain, mitochondrial	0.532	4	4	10.9	58.215
O75947	ATP5H	ATP synthase subunit d, mitochondrial	0.531	10	10	49.7	18.491
Q16891	IMMT	MICOS complex subunit MIC60	0.53	31	31	41.2	83.677
Q96BW9	TAMM41	Phosphatidate cytidylyltransferase, mitochondrial	0.53	3	3	8.8	51.066
P82650	MRPS22	28S ribosomal protein S22, mitochondrial	0.53	10	10	27.8	41.28
P52815	MRPL12	39S ribosomal protein L12, mitochondrial	0.529	5	5	22.7	21.348
P13073	COX4I1	Cytochrome c oxidase subunit 4 isoform 1, mitochondrial	0.529	11	11	56.2	19.576
P51398	DAP3	28S ribosomal protein S29, mitochondrial	0.528	8	8	24.4	45.566
P31930	UQCRC1	Cytochrome b-c1 complex subunit 1, mitochondrial	0.528	13	12	30	52.645
Q8NC56	LEMD2	LEM domain-containing protein 2	0.528	5	5	10.3	56.974
Q9HB40	SCPEP1	Retinoid-inducible serine carboxypeptidase	0.525	2	2	5.8	50.83
P13667	PDIA4	Protein disulfide-isomerase A4	0.524	24	24	42.2	72.932
Q14919	DRAP1	Dr1-associated corepressor	0.522	2	2	10.2	22.35
O95573	ACSL3	Long-chain-fatty-acid--CoA ligase 3	0.522	2	2	2.5	80.419
P34897	SHMT2	Serine hydroxymethyltransferase, mitochondrial	0.521	10	10	22	55.992
Q92506	HSD17B8	Estradiol 17-beta-dehydrogenase 8	0.521	4	4	19.9	26.973
Q9HC36	RNMTL1	rRNA methyltransferase 3, mitochondrial	0.521	3	3	8.3	47.019
P35232	PHB	Prohibitin	0.52	16	16	55.9	29.804
Q15084	PDIA6	Protein disulfide-isomerase A6	0.52	12	12	33.4	48.121
Q96DV4	MRPL38	39S ribosomal protein L38, mitochondrial	0.519	3	3	7.1	44.596
Q92665	MRPS31	28S ribosomal protein S31, mitochondrial	0.519	9	9	23.5	45.318
Q9Y2B0	CNPY2	Protein canopy homolog 2	0.519	5	5	29.1	20.652
P51649	ALDH5A1	Succinate-semialdehyde dehydrogenase, mitochondrial	0.518	6	6	9.9	57.214
O75306	NDUFS2	NADH dehydrogenase [ubiquinone] iron-sulfur protein 2, mitochondrial	0.517	7	7	17.1	52.545
P50897	PPT1	Palmitoyl-protein thioesterase 1	0.517	6	6	19.6	34.193
P46977	STT3A	Dolichyl-diphosphooligosaccharide--protein glycosyltransferase subunit STT3A	0.517	9	9	11.1	80.529
P30038	ALDH4A1	Delta-1-pyrroline-5-carboxylate dehydrogenase, mitochondrial	0.517	10	10	20.6	61.719
P57105	SYNJ2BP	Synaptojanin-2-binding protein	0.516	7	7	46.9	15.928
Q04837	SSBP1	Single-stranded DNA-binding protein, mitochondrial	0.515	8	8	58.1	17.259
Q96C36	PYCR2	Pyrroline-5-carboxylate reductase 2	0.515	4	4	16.9	33.637
Q8N183	NDUFAF2	Mimitin, mitochondrial	0.515	10	10	54.4	19.856
P22570	FDXR	NADPH:adrenodoxin oxidoreductase, mitochondrial	0.514	7	7	17.5	53.836
Q9BYD2	MRPL9	39S ribosomal protein L9, mitochondrial	0.513	7	7	27.7	30.243
Q9NX20	MRPL16	39S ribosomal protein L16, mitochondrial	0.513	6	6	27.9	28.449
Q9BZE1	MRPL37	39S ribosomal protein L37, mitochondrial	0.512	3	3	10.2	48.117
P42126	ECI1	Enoyl-CoA delta isomerase 1, mitochondrial	0.512	7	7	23.5	32.816
P40926	MDH2	Malate dehydrogenase, mitochondrial	0.512	13	13	46.4	35.503
P48047	ATP5O	ATP synthase subunit O, mitochondrial	0.512	10	10	51.6	23.277
O95182	NDUFA7	NADH dehydrogenase [ubiquinone] 1 alpha subcomplex subunit 7	0.511	6	6	46.9	12.551
Q7L0Y3	TRMT10C	Mitochondrial ribonuclease P protein 1	0.511	3	3	7.2	47.346
Q69YL0	NCBP2-AS2	Uncharacterized protein NCBP2-AS2	0.511	2	2	22.2	10.89
P00387	CYB5R3	NADH-cytochrome b5 reductase 3;NADH-cytochrome b5 reductase 3 membrane-bound form;NADH-cytochrome b5 reductase 3 soluble form	0.511	9	9	29.9	34.234
Q9UDW1	UQCR10	Cytochrome b-c1 complex subunit 9	0.51	2	2	38.1	7.3084
P82912	MRPS11	28S ribosomal protein S11, mitochondrial	0.51	4	4	21.6	20.616
Q53H12	AGK	Acylglycerol kinase, mitochondrial	0.509	5	5	16.4	47.137
Q02252	ALDH6A1	Methylmalonate-semialdehyde dehydrogenase [acylating], mitochondrial	0.508	15	15	30.8	57.839
O75746	SLC25A12	Calcium-binding mitochondrial carrier protein Aralar1	0.507	8	5	10.9	74.761
P28838	LAP3	Cytosol aminopeptidase	0.507	6	6	14.1	56.166
Q9BSH5	HDHD3	Haloacid dehalogenase-like hydrolase domain-containing protein 3	0.507	7	7	29.1	28
P30049	ATP5D	ATP synthase subunit delta, mitochondrial	0.507	3	3	22.6	17.49
Q13084	MRPL28	39S ribosomal protein L28, mitochondrial	0.506	3	3	12.1	30.156
P10620	MGST1	Microsomal glutathione S-transferase 1	0.506	2	2	18.1	17.598
P55786	NPEPPS	Puromycin-sensitive aminopeptidase	0.504	3	3	3.8	103.28
Q9HD42	CHMP1A	Charged multivesicular body protein 1a	0.503	3	3	13.3	21.703
P24539	ATP5F1	ATP synthase F(0) complex subunit B1, mitochondrial	0.503	10	10	39.8	28.908
P10253	GAA	70 kDa lysosomal alpha-glucosidase;76 kDa lysosomal alpha-glucosidase;Lysosomal alpha-glucosidase	0.503	5	5	6.3	105.32
Q9BYC9	MRPL20	39S ribosomal protein L20, mitochondrial	0.502	4	4	32.9	17.442
O43570	CA12	Carbonic anhydrase 12	0.502	3	3	9	39.45
Q9Y676	MRPS18B	28S ribosomal protein S18b, mitochondrial	0.501	3	3	14	29.395
P22695	UQCRC2	Cytochrome b-c1 complex subunit 2, mitochondrial	0.5	14	14	40.4	48.442
P50454	SERPINH1	Serpin H1	0.5	17	17	46.9	46.44
Q9BUB7	TMEM70	Transmembrane protein 70, mitochondrial	0.499	3	3	12.3	28.969
P11177	PDHB	Pyruvate dehydrogenase E1 component subunit beta, mitochondrial	0.499	10	10	32.9	39.233
Q9UIJ7	AK3	GTP:AMP phosphotransferase AK3, mitochondrial	0.499	9	9	39.6	25.565
O00330	PDHX	Pyruvate dehydrogenase protein X component, mitochondrial	0.498	3	3	6.8	54.122
Q96A35	MRPL24	39S ribosomal protein L24, mitochondrial	0.496	6	6	26.4	24.915
Q86UP2	KTN1	Kinectin	0.496	20	20	16.5	156.27
P55809	OXCT1	Succinyl-CoA:3-ketoacid coenzyme A transferase 1, mitochondrial	0.495	4	4	10.6	56.157
Q96GC5	MRPL48	39S ribosomal protein L48, mitochondrial	0.495	5	5	26.4	23.934
P36957	DLST	Dihydrolipoyllysine-residue succinyltransferase component of 2-oxoglutarate dehydrogenase complex, mitochondrial	0.494	10	10	30.5	48.755
P43304	GPD2	Glycerol-3-phosphate dehydrogenase, mitochondrial	0.494	22	22	33.6	80.852
Q96AQ8	MCUR1	Mitochondrial calcium uniporter regulator 1	0.489	5	5	12.8	39.694
O43852	CALU	Calumenin	0.488	9	9	32.1	37.106
Q9Y619	SLC25A15	Mitochondrial ornithine transporter 1	0.488	5	5	16.9	32.736
Q9BTV4	TMEM43	Transmembrane protein 43	0.487	9	9	26	44.875
Q8TCT9	HM13	Minor histocompatibility antigen H13	0.486	4	4	11.9	41.488
P50416	CPT1A	Carnitine O-palmitoyltransferase 1, liver isoform	0.486	13	13	18.4	88.367
P45877	PPIC	Peptidyl-prolyl cis-trans isomerase C	0.485	2	2	9.9	22.763
Q13011	ECH1	Delta(3,5)-Delta(2,4)-dienoyl-CoA isomerase, mitochondrial	0.485	10	10	31.1	35.816
Q9Y3D7	PAM16	Mitochondrial import inner membrane translocase subunit TIM16	0.484	3	3	32.8	13.825
Q9UBX3	SLC25A10	Mitochondrial dicarboxylate carrier	0.484	5	5	17.8	31.282
Q9UJS0	SLC25A13	Calcium-binding mitochondrial carrier protein Aralar2	0.484	17	14	27.3	74.175
P55061	TMBIM6	Bax inhibitor 1	0.484	2	2	8.9	26.537
Q9GZT6	CCDC90B	Coiled-coil domain-containing protein 90B, mitochondrial	0.483	4	4	13.8	29.505
Q9BV79	MECR	Trans-2-enoyl-CoA reductase, mitochondrial	0.483	2	2	7	40.461
Q7Z2W9	MRPL21	39S ribosomal protein L21, mitochondrial	0.481	3	3	14.6	22.814
Q9HAV7	GRPEL1	GrpE protein homolog 1, mitochondrial	0.479	8	8	42.9	24.279
P82933	MRPS9	28S ribosomal protein S9, mitochondrial	0.478	2	2	6.1	45.834
P14625	HSP90B1	Endoplasmin	0.478	30	28	36.2	92.468
P50213	IDH3A	Isocitrate dehydrogenase [NAD] subunit alpha, mitochondrial	0.478	7	7	19.7	39.591
Q9Y4W6	AFG3L2	AFG3-like protein 2	0.476	11	11	13.9	88.583
Q9UI09	NDUFA12	NADH dehydrogenase [ubiquinone] 1 alpha subcomplex subunit 12	0.476	9	9	65.5	17.114
P11182	DBT	Lipoamide acyltransferase component of branched-chain alpha-keto acid dehydrogenase complex, mitochondrial	0.473	7	7	15.4	53.486
Q9H2W6	MRPL46	39S ribosomal protein L46, mitochondrial	0.473	5	5	19	31.705
Q9BX68	HINT2	Histidine triad nucleotide-binding protein 2, mitochondrial	0.472	4	4	36.8	17.162
Q9BTZ2	DHRS4	Dehydrogenase/reductase SDR family member 4	0.472	5	5	15.8	29.537
P08195	SLC3A2	4F2 cell-surface antigen heavy chain	0.472	19	19	30.8	67.993
Q5SXM8	DNLZ	DNL-type zinc finger protein	0.471	2	2	13.5	19.204
P10809	HSPD1	60 kDa heat shock protein, mitochondrial	0.47	32	32	56.4	61.054
Q8N5N7	MRPL50	39S ribosomal protein L50, mitochondrial	0.47	2	2	17.1	18.325
Q00059	TFAM	Transcription factor A, mitochondrial	0.47	11	11	30.9	29.096
O43615	TIMM44	Mitochondrial import inner membrane translocase subunit TIM44	0.47	5	5	10.8	51.355
Q6NVY1	HIBCH	3-hydroxyisobutyryl-CoA hydrolase, mitochondrial	0.469	4	4	12.2	43.482
Q8IWL3	HSCB	Iron-sulfur cluster co-chaperone protein HscB, mitochondrial	0.468	6	6	23.8	27.422
Q4G176	ACSF3	Acyl-CoA synthetase family member 3, mitochondrial	0.468	4	4	7.8	64.129
Q6P587	FAHD1	Acylpyruvase FAHD1, mitochondrial	0.467	2	2	8.9	24.843
O43488	AKR7A2	Aflatoxin B1 aldehyde reductase member 2	0.467	2	2	8.4	39.589
Q9BQP7	MGME1	Mitochondrial genome maintenance exonuclease 1	0.465	2	2	6.7	39.42
P12532	CKMT1A	Creatine kinase U-type, mitochondrial	0.464	2	2	4.6	47.036
Q9Y5J6	TIMM10B	Mitochondrial import inner membrane translocase subunit Tim10 B	0.464	2	2	22.3	11.586
P82663	MRPS25	28S ribosomal protein S25, mitochondrial	0.463	5	5	26.6	20.116
Q7Z406	MYH14	Myosin-14	0.463	50	45	30.6	227.87
Q13268	DHRS2	Dehydrogenase/reductase SDR family member 2, mitochondrial	0.463	4	4	12.1	29.926
Q9UMS0	NFU1	NFU1 iron-sulfur cluster scaffold homolog, mitochondrial	0.463	3	3	15	28.462
Q9HD33	MRPL47	39S ribosomal protein L47, mitochondrial	0.462	6	6	22.4	29.45
P80404	ABAT	4-aminobutyrate aminotransferase, mitochondrial	0.457	8	8	19.6	56.438
P82664	MRPS10	28S ribosomal protein S10, mitochondrial	0.457	2	2	14.9	22.999
Q9Y2R5	MRPS17	28S ribosomal protein S17, mitochondrial	0.456	2	2	15.4	14.502
Q96EY7	PTCD3	Pentatricopeptide repeat domain-containing protein 3, mitochondrial	0.456	9	9	15.1	78.549
Q13162	PRDX4	Peroxiredoxin-4	0.454	6	4	23.2	30.54
Q96I99	SUCLG2	Succinyl-CoA ligase [GDP-forming] subunit beta, mitochondrial	0.454	11	11	27.3	46.51
Q15067	ACOX1	Peroxisomal acyl-coenzyme A oxidase 1	0.453	6	6	11.8	74.423
P14314	PRKCSH	Glucosidase 2 subunit beta	0.452	20	20	33.5	59.425
P30044	PRDX5	Peroxiredoxin-5, mitochondrial	0.452	5	5	29	22.086
P82930	MRPS34	28S ribosomal protein S34, mitochondrial	0.451	5	5	20.2	25.65
Q99714	HSD17B10	3-hydroxyacyl-CoA dehydrogenase type-2	0.45	8	8	39.1	26.923
P51553	IDH3G	Isocitrate dehydrogenase [NAD] subunit gamma, mitochondrial	0.45	4	4	13.7	42.794
Q8NBJ7	SUMF2	Sulfatase-modifying factor 2	0.45	2	2	7	33.843
P61769	B2M	Beta-2-microglobulin;Beta-2-microglobulin form pI 5.3	0.448	2	2	16.8	13.714
O00217	NDUFS8	NADH dehydrogenase [ubiquinone] iron-sulfur protein 8, mitochondrial	0.446	5	5	23.8	23.705
Q9Y3D9	MRPS23	28S ribosomal protein S23, mitochondrial	0.445	4	4	25.3	21.77
Q969H8	MYDGF	Myeloid-derived growth factor	0.445	3	3	20.8	18.795
Q8WWC4	C2orf47	Uncharacterized protein C2orf47, mitochondrial	0.444	4	4	16.2	32.544
Q14697	GANAB	Neutral alpha-glucosidase AB	0.443	38	38	39	106.87
Q7Z7H8	MRPL10	39S ribosomal protein L10, mitochondrial	0.443	2	2	6.9	29.282
O15394	NCAM2	Neural cell adhesion molecule 2	0.442	9	9	12.3	93.045
P07954	FH	Fumarate hydratase, mitochondrial	0.441	11	11	25.9	54.636
P23284	PPIB	Peptidyl-prolyl cis-trans isomerase B	0.44	12	12	48.6	23.742
Q92552	MRPS27	28S ribosomal protein S27, mitochondrial	0.438	4	4	10.9	47.611
Q16740	CLPP	ATP-dependent Clp protease proteolytic subunit, mitochondrial	0.436	7	7	31	30.18
O94925	GLS	Glutaminase kidney isoform, mitochondrial	0.433	3	3	6.9	73.46
Q9NPJ3	ACOT13	Acyl-coenzyme A thioesterase 13;Acyl-coenzyme A thioesterase 13, N-terminally processed	0.43	3	3	21.4	14.96
P28331	NDUFS1	NADH-ubiquinone oxidoreductase 75 kDa subunit, mitochondrial	0.43	21	21	36.3	79.467
Q9BUE6	ISCA1	Iron-sulfur cluster assembly 1 homolog, mitochondrial	0.429	2	2	19.4	14.179
Q9NNW7	TXNRD2	Thioredoxin reductase 2, mitochondrial	0.429	2	2	4	56.506
O43837	IDH3B	Isocitrate dehydrogenase [NAD] subunit beta, mitochondrial	0.429	7	7	24.2	42.183
P0DPI2	GATD3	Glutamine amidotransferase-like class 1 domain-containing protein 3, mitochondrial	0.429	8	8	40.7	28.17
P26885	FKBP2	Peptidyl-prolyl cis-trans isomerase FKBP2	0.429	4	4	22.5	15.649
Q9Y3D3	MRPS16	28S ribosomal protein S16, mitochondrial	0.428	4	4	34.3	15.345
P27338	MAOB	Amine oxidase [flavin-containing] B	0.425	2	2	2.3	58.762
Q9Y606	PUS1	tRNA pseudouridine synthase A, mitochondrial	0.424	3	3	7	47.47
P82914	MRPS15	28S ribosomal protein S15, mitochondrial	0.422	6	6	19.1	29.842
P05141	SLC25A5	ADP/ATP translocase 2;ADP/ATP translocase 2, N-terminally processed	0.422	11	4	35.2	32.852
P38646	HSPA9	Stress-70 protein, mitochondrial	0.421	35	35	51.5	73.68
P12236	SLC25A6	ADP/ATP translocase 3;ADP/ATP translocase 3, N-terminally processed	0.421	10	2	31.9	32.866
P04179	SOD2	Superoxide dismutase [Mn], mitochondrial	0.42	3	3	10.4	24.75
Q96RE7	NACC1	Nucleus accumbens-associated protein 1	0.42	2	2	4	57.258
Q9BXW7	CECR5	Cat eye syndrome critical region protein 5	0.42	6	6	20.3	46.321
O95822	MLYCD	Malonyl-CoA decarboxylase, mitochondrial	0.418	4	4	8.7	55.003
Q14696	MESDC2	LDLR chaperone MESD	0.418	7	7	28.6	26.076
P42785	PRCP	Lysosomal Pro-X carboxypeptidase	0.418	2	2	4.4	55.799
P45954	ACADSB	Short/branched chain specific acyl-CoA dehydrogenase, mitochondrial	0.416	5	5	14.6	47.485
Q8TAE8	GADD45GIP1	Growth arrest and DNA damage-inducible proteins-interacting protein 1	0.416	4	4	21.6	25.384
Q9BWM7	SFXN3	Sideroflexin-3	0.416	4	4	16.8	35.503
P49411	TUFM	Elongation factor Tu, mitochondrial	0.415	16	16	40.5	49.541
Q9BPW8	NIPSNAP1	Protein NipSnap homolog 1	0.415	8	7	27.8	33.31
P49748	ACADVL	Very long-chain specific acyl-CoA dehydrogenase, mitochondrial	0.412	22	22	40.8	70.389
Q14108	SCARB2	Lysosome membrane protein 2	0.411	3	3	11.1	54.29
Q99798	ACO2	Aconitate hydratase, mitochondrial	0.409	23	23	34	85.424
P21266	GSTM3	Glutathione S-transferase Mu 3	0.409	3	3	13.8	26.559
P83111	LACTB	Serine beta-lactamase-like protein LACTB, mitochondrial	0.409	3	3	6.6	60.693
Q01650	SLC7A5	Large neutral amino acids transporter small subunit 1	0.409	4	4	10.8	55.01
Q8IZP0	ABI1	Abl interactor 1	0.408	3	3	7.1	55.08
O75390	CS	Citrate synthase, mitochondrial	0.408	10	10	20.2	51.712
Q13405	MRPL49	39S ribosomal protein L49, mitochondrial	0.405	5	5	34.3	19.198
Q8N4T8	CBR4	Carbonyl reductase family member 4	0.405	3	3	14.8	25.301
P08559	PDHA1	Pyruvate dehydrogenase E1 component subunit alpha, somatic form, mitochondrial	0.404	9	9	24.9	43.295
Q9NRG7	SDR39U1	Epimerase family protein SDR39U1	0.403	2	2	9.2	31.076
P17026	ZNF22	Zinc finger protein 22	0.402	3	3	13.4	25.915
P27144	AK4	Adenylate kinase 4, mitochondrial	0.4	3	3	14.3	25.268
O75439	PMPCB	Mitochondrial-processing peptidase subunit beta	0.399	3	2	6.7	54.366
O15382	BCAT2	Branched-chain-amino-acid aminotransferase, mitochondrial	0.399	8	8	20.9	44.287
P00505	GOT2	Aspartate aminotransferase, mitochondrial	0.398	11	11	27.9	47.517
Q9Y2S7	POLDIP2	Polymerase delta-interacting protein 2	0.397	4	4	13.6	42.033
Q9NZ45	CISD1	CDGSH iron-sulfur domain-containing protein 1	0.396	3	3	34.3	12.199
Q9HBL7	PLGRKT	Plasminogen receptor (KT)	0.394	3	3	18.4	17.201
Q96IR7	HPDL	4-hydroxyphenylpyruvate dioxygenase-like protein	0.394	3	3	8.9	39.385
Q5T440	IBA57	Putative transferase CAF17, mitochondrial	0.393	6	6	23.3	38.155
P52569	SLC7A2	Cationic amino acid transporter 2	0.392	4	4	6.8	71.672
Q9UFN0	NIPSNAP3A	Protein NipSnap homolog 3A	0.389	7	7	31.6	28.466
Q96CB9	NSUN4	5-methylcytosine rRNA methyltransferase NSUN4	0.389	3	3	7.8	43.088
P23786	CPT2	Carnitine O-palmitoyltransferase 2, mitochondrial	0.387	10	10	15.3	73.776
Q16134	ETFDH	Electron transfer flavoprotein-ubiquinone oxidoreductase, mitochondrial	0.387	5	5	8.6	68.495
Q9BYN8	MRPS26	28S ribosomal protein S26, mitochondrial	0.387	6	6	28.3	24.211
P26006	ITGA3	Integrin alpha-3;Integrin alpha-3 heavy chain;Integrin alpha-3 light chain	0.386	8	8	8.2	116.61
Q8N5M1	ATPAF2	ATP synthase mitochondrial F1 complex assembly factor 2	0.386	4	4	15.2	32.772
Q96RQ3	MCCC1	Methylcrotonoyl-CoA carboxylase subunit alpha, mitochondrial	0.385	6	6	10.3	80.472
P09622	DLD	Dihydrolipoyl dehydrogenase, mitochondrial	0.385	13	13	28.7	54.177
Q08257	CRYZ	Quinone oxidoreductase	0.383	6	6	22.2	35.206
Q9NVA1	UQCC1	Ubiquinol-cytochrome-c reductase complex assembly factor 1	0.381	3	3	10.4	34.6
P26440	IVD	Isovaleryl-CoA dehydrogenase, mitochondrial	0.38	5	5	12.2	46.65
P54886	ALDH18A1	Delta-1-pyrroline-5-carboxylate synthase;Gamma-glutamyl phosphate reductase;Glutamate 5-kinase	0.38	15	15	23.6	87.301
Q9Y4L1	HYOU1	Hypoxia up-regulated protein 1	0.378	27	27	34.5	111.33
P24752	ACAT1	Acetyl-CoA acetyltransferase, mitochondrial	0.377	4	4	11.2	45.199
P49419	ALDH7A1	Alpha-aminoadipic semialdehyde dehydrogenase	0.377	5	5	13	58.486
O75323	GBAS	Protein NipSnap homolog 2	0.376	3	2	10.8	33.742
Q99442	SEC62	Translocation protein SEC62	0.376	3	3	5.3	45.861
Q96EY8	MMAB	Cob(I)yrinic acid a,c-diamide adenosyltransferase, mitochondrial	0.372	6	6	32	27.388
P55084	HADHB	3-ketoacyl-CoA thiolase;Trifunctional enzyme subunit beta, mitochondrial	0.372	14	14	33.3	51.294
P40939	HADHA	Long chain 3-hydroxyacyl-CoA dehydrogenase;Long-chain enoyl-CoA hydratase;Trifunctional enzyme subunit alpha, mitochondrial	0.371	23	23	34.5	82.999
Q7Z4W1	DCXR	L-xylulose reductase	0.371	6	6	23	25.913
Q8TCS8	PNPT1	Polyribonucleotide nucleotidyltransferase 1, mitochondrial	0.368	5	5	8.7	85.95
Q00325	SLC25A3	Phosphate carrier protein, mitochondrial	0.36	5	5	14.1	40.094
Q02809	PLOD1	Procollagen-lysine,2-oxoglutarate 5-dioxygenase 1	0.359	3	3	6.1	83.549
P33316	DUT	Deoxyuridine 5'-triphosphate nucleotidohydrolase, mitochondrial	0.357	3	3	15.9	26.563
P30084	ECHS1	Enoyl-CoA hydratase, mitochondrial	0.355	11	11	32.8	31.387
Q86U28	ISCA2	Iron-sulfur cluster assembly 2 homolog, mitochondrial	0.354	3	3	23.4	16.476
P08236	GUSB	Beta-glucuronidase	0.354	5	5	6.9	74.731
Q13423	NNT	NAD(P) transhydrogenase, mitochondrial	0.354	12	12	14.7	113.89
P30533	LRPAP1	Alpha-2-macroglobulin receptor-associated protein	0.352	3	3	8.7	41.465
P46199	MTIF2	Translation initiation factor IF-2, mitochondrial	0.349	2	2	3.3	81.316
Q96E11	MRRF	Ribosome-recycling factor, mitochondrial	0.347	4	4	18.3	29.277
Q96RP9	GFM1	Elongation factor G, mitochondrial	0.346	5	5	6.1	83.471
Q6UB35	MTHFD1L	Monofunctional C1-tetrahydrofolate synthase, mitochondrial	0.345	2	2	2.2	105.79
P16219	ACADS	Short-chain specific acyl-CoA dehydrogenase, mitochondrial	0.343	3	3	7.8	44.297
O95202	LETM1	LETM1 and EF-hand domain-containing protein 1, mitochondrial	0.342	12	12	18	83.353
P30048	PRDX3	Thioredoxin-dependent peroxide reductase, mitochondrial	0.34	7	7	30.9	27.692
Q08722	CD47	Leukocyte surface antigen CD47	0.338	4	4	11.8	35.213
P12235	SLC25A4	ADP/ATP translocase 1	0.337	11	4	34.9	33.064
P04181	OAT	Ornithine aminotransferase, hepatic form;Ornithine aminotransferase, mitochondrial;Ornithine aminotransferase, renal form	0.336	5	5	14.1	48.534
Q8WW59	SPRYD4	SPRY domain-containing protein 4	0.331	7	7	31.9	23.128
Q9Y6N5	SQRDL	Sulfide:quinone oxidoreductase, mitochondrial	0.33	9	9	23.1	49.96
Q9NYU2	UGGT1	UDP-glucose:glycoprotein glucosyltransferase 1	0.328	25	25	17.1	177.19
O75521	ECI2	Enoyl-CoA delta isomerase 2, mitochondrial	0.327	5	5	12.9	43.585
Q16762	TST	Thiosulfate sulfurtransferase	0.321	6	6	25.3	33.429
P48735	IDH2	Isocitrate dehydrogenase [NADP], mitochondrial	0.319	18	17	40.5	50.909
Q9BRX8	FAM213A	Redox-regulatory protein FAM213A	0.316	5	5	23.1	25.764
Q9Y305	ACOT9	Acyl-coenzyme A thioesterase 9, mitochondrial	0.316	4	4	8.7	49.901
P25205	MCM3	DNA replication licensing factor MCM3	0.311	2	2	2.6	90.98
Q8IYB8	SUPV3L1	ATP-dependent RNA helicase SUPV3L1, mitochondrial	0.309	6	6	10.2	87.99
Q8NCN5	PDPR	Pyruvate dehydrogenase phosphatase regulatory subunit, mitochondrial	0.307	5	5	7.4	99.363
Q96PE7	MCEE	Methylmalonyl-CoA epimerase, mitochondrial	0.307	2	2	13.6	18.749
Q04637	EIF4G1	Eukaryotic translation initiation factor 4 gamma 1	0.302	3	3	2.5	175.49
O60568	PLOD3	Procollagen-lysine,2-oxoglutarate 5-dioxygenase 3	0.301	6	6	10.4	84.784
P61619	SEC61A1	Protein transport protein Sec61 subunit alpha isoform 1	0.3	4	4	8.6	52.264
P42704	LRPPRC	Leucine-rich PPR motif-containing protein, mitochondrial	0.3	47	47	35.4	157.9
Q5JRX3	PITRM1	Presequence protease, mitochondrial	0.299	19	19	22.4	117.41
Q5HYK3	COQ5	2-methoxy-6-polyprenyl-1,4-benzoquinol methylase, mitochondrial	0.295	4	4	13.5	37.14
Q9H3K2	GHITM	Growth hormone-inducible transmembrane protein	0.294	2	2	6.1	37.205
Q9Y276	BCS1L	Mitochondrial chaperone BCS1	0.283	3	3	7.2	47.534
Q9NSE4	IARS2	Isoleucine--tRNA ligase, mitochondrial	0.28	15	15	17.4	113.79
Q99807	COQ7	5-demethoxyubiquinone hydroxylase, mitochondrial	0.274	4	4	19.4	24.277
P36776	LONP1	Lon protease homolog, mitochondrial	0.273	13	13	16.1	106.49
Q86TX2	ACOT1	Acyl-coenzyme A thioesterase 1	0.271	4	4	10	46.277
Q9H9P8	L2HGDH	L-2-hydroxyglutarate dehydrogenase, mitochondrial	0.266	4	4	9.3	50.315
Q8WWI5	SLC44A1	Choline transporter-like protein 1	0.265	2	2	4.3	73.301
P05090	APOD	Apolipoprotein D	0.255	2	2	9.5	21.275
Q9BW92	TARS2	Threonine--tRNA ligase, mitochondrial	0.254	6	6	9.9	81.035
Q96CM8	ACSF2	Acyl-CoA synthetase family member 2, mitochondrial	0.247	4	4	6.3	68.124
P42765	ACAA2	3-ketoacyl-CoA thiolase, mitochondrial	0.237	7	7	21.7	41.924
P35579	MYH9	Myosin-9	0.237	63	52	36.5	226.53
Q02127	DHODH	Dihydroorotate dehydrogenase (quinone), mitochondrial	0.234	3	3	10.4	42.867
P11498	PC	Pyruvate carboxylase, mitochondrial	0.218	17	17	19.6	129.63
P35580	MYH10	Myosin-10	0.214	39	29	22.3	229
O14880	MGST3	Microsomal glutathione S-transferase 3	0.214	2	2	17.8	16.516
P11310	ACADM	Medium-chain specific acyl-CoA dehydrogenase, mitochondrial	0.207	2	2	5.9	46.588
P04439	HLA-A	HLA class I histocompatibility antigen, A-3 alpha chain	0.206	4	3	13.2	40.84
Q96HY7	DHTKD1	Probable 2-oxoglutarate dehydrogenase E1 component DHKTD1, mitochondrial	0.183	3	3	4.2	103.08
Q02218	OGDH	2-oxoglutarate dehydrogenase, mitochondrial	0.178	22	22	23.2	115.93
P22033	MUT	Methylmalonyl-CoA mutase, mitochondrial	0.158	8	8	14.5	83.134
Q9Y6U3	SCIN	Scinderin	0.137	7	7	15.8	80.488
Q08380	LGALS3BP	Galectin-3-binding protein	0.118	4	4	8.5	65.33
P32004	L1CAM	Neural cell adhesion molecule L1	0.054	8	8	8	140
