# Supplementary material for: Proteomic Analysis Reveals Major Proteins and Pathways That Mediate the Effect of 17-β-Estradiol in Cell Division and Apoptosis in Breast Cancer MCF7 Cells
Source: J Proteome Res. 2024 Oct 11;23(11):4835–48. doi: 10.1021/acs.jproteome.4c00102 (PMC11536429; doi:10.1021/acs.jproteome.4c00102)
Supplement: Supplementary file 5 — pr4c00102_si_006.xlsx [file pr4c00102_si_006.xlsx]

## Sheet: E2 profilling_Cyto 121622
Supporting Table S4: List of E2-regulated cytosolic proteins. The proteins in bold are the ones that were also quantified in the nuclear or membrane/organelle fraction.
Protein ID	Gene name	Protein name	Ratio L/H (E2/vehicle)	Peptides	Unique peptides	p value for Significance B
Q04637	EIF4G1	Eukaryotic translation initiation factor 4 gamma 1	4.83	2	2	3.60479e-08
P00918	CA2	Carbonic anhydrase 2	3.37	4	4	2.56838e-11
Q3YEC7	RABL6	Rab-like protein 6	2.94	2	2	0.000154607
Q8TD06	AGR3	Anterior gradient protein 3 homolog	2.94	3	2	0.000154607
Q13148	TARDBP	TAR DNA-binding protein 43	2.64	2	2	0.000651011
P98179	RBM3	RNA-binding protein 3	2.52	2	2	0.00116336
Q9UJU6	DBNL	Drebrin-like protein	2.52	2	2	0.00116336
Q96AE4	FUBP1	Far upstream element-binding protein 1	2.2	7	6	0.00550898
Q9NZT1	CALML5	Calmodulin-like protein 5	2.19	5	5	1.83743e-05
Q8N163	CCAR2	Cell cycle and apoptosis regulator protein 2	2.17	6	6	0.00637325
P49321	NASP	Nuclear autoantigenic sperm protein	2.13	6	6	0.00773875
Q96CN7	ISOC1	Isochorismatase domain-containing protein 1	2.11	4	4	4.54626e-05
P51858	HDGF	Hepatoma-derived growth factor	2.09	5	5	0.00939431
Q13435	SF3B2	Splicing factor 3B subunit 2	2.03	3	3	0.0125564
O95340	PAPSS2	Adenylyl-sulfate kinase;Bifunctional 3'-phosphoadenosine 5'-phosphosulfate synthase 2;Sulfate adenylyltransferase	1.99	8	8	0.0152271
Q04828	AKR1C1	Aldo-keto reductase family 1 member C1	1.96	3	1	0.0175903
P26641	EEF1G	Elongation factor 1-gamma	1.95	10	10	0.000271235
P62328	TMSB4X	Hematopoietic system regulatory peptide;Thymosin beta-4	1.93	4	4	0.000338027
Q9H910	HN1L	Hematological and neurological expressed 1-like protein	1.91	2	2	0.0223536
Q99613	EIF3C	Eukaryotic translation initiation factor 3 subunit C	1.89	2	2	0.0245944
P52597	HNRNPF	Heterogeneous nuclear ribonucleoprotein F;Heterogeneous nuclear ribonucleoprotein F, N-terminally processed	1.86	3	2	0.000725423
Q92747	ARPC1A	Actin-related protein 2/3 complex subunit 1A	1.85	2	2	0.0297534
Q96C19	EFHD2	EF-hand domain-containing protein D2	1.79	3	3	0.0395181
Q9UNF1	MAGED2	Melanoma-associated antigen D2	1.78	3	3	0.0414223
O15357	INPPL1	Phosphatidylinositol 3,4,5-trisphosphate 5-phosphatase 2	1.75	3	3	0.0476818
P25815	S100P	Protein S100-P	1.69	2	2	0.00438194
O60701	UGDH	UDP-glucose 6-dehydrogenase	1.66	13	13	0.00595705
Q15365	PCBP1	Poly(rC)-binding protein 1	1.64	5	3	0.00729552
O60506	SYNCRIP	Heterogeneous nuclear ribonucleoprotein Q	1.62	7	7	0.00891933
Q02790	FKBP4	Peptidyl-prolyl cis-trans isomerase FKBP4;Peptidyl-prolyl cis-trans isomerase FKBP4, N-terminally processed	1.62	11	11	0.00891933
Q09666	AHNAK	Neuroblast differentiation-associated protein AHNAK	1.62	11	11	0.00891933
P53999	SUB1	Activated RNA polymerase II transcriptional coactivator p15	1.59	3	3	0.0120161
Q9UNZ2	NSFL1C	NSFL1 cofactor p47	1.57	5	5	0.0146221
Q6S8J3	POTEE	POTE ankyrin domain family member E	1.55	7	1	0.0177571
O75369	FLNB	Filamin-B	1.53	51	45	0.0215185
P04792	HSPB1	Heat shock protein beta-1	1.5	15	15	0.0285856
P17931	LGALS3	Galectin-3	1.5	6	6	0.0285856
Q01105	SET	Protein SET	1.5	4	4	0.0285856
P00966	ASS1	Argininosuccinate synthase	0.65	4	4	0.0106056
P63092	GNAS	Guanine nucleotide-binding protein G(s) subunit alpha isoforms short	0.64	4	3	0.00816121
P35637	FUS	RNA-binding protein FUS	0.62	2	2	0.00466339
Q15149	PLEC	Plectin	0.61	29	27	0.00345909
Q9BV40	VAMP8	Vesicle-associated membrane protein 8	0.61	3	3	0.00345909
P48735	IDH2	Isocitrate dehydrogenase [NADP], mitochondrial	0.6	6	5	0.00253168
P38159	RBMX	RNA-binding motif protein, X chromosome;RNA-binding motif protein, X chromosome, N-terminally processed	0.58	6	6	0.00129947
O43795	MYO1B	Unconventional myosin-Ib	0.57	2	2	0.0467573
P02786	TFRC	Transferrin receptor protein 1;Transferrin receptor protein 1, serum form	0.56	6	6	0.0401459
P23284	PPIB	Peptidyl-prolyl cis-trans isomerase B	0.55	4	4	0.0342476
Q15102	PAFAH1B3	Platelet-activating factor acetylhydrolase IB subunit gamma	0.53	2	2	0.0244132
Q96IU4	ABHD14B	Alpha/beta hydrolase domain-containing protein 14B	0.53	2	2	0.0244132
P42224	STAT1	Signal transducer and activator of transcription 1-alpha/beta	0.52	8	8	0.000118481
P15559	NQO1	NAD(P)H dehydrogenase [quinone] 1	0.52	2	2	0.0203856
Q9BPX5	ARPC5L	Actin-related protein 2/3 complex subunit 5-like protein	0.52	3	2	0.0203856
P52272	HNRNPM	Heterogeneous nuclear ribonucleoprotein M	0.51	3	3	7.43754e-05
Q9HDC9	APMAP	Adipocyte plasma membrane-associated protein	0.51	3	3	0.016889
P08133	ANXA6	Annexin A6	0.5	10	10	0.0138766
P84103	SRSF3	Serine/arginine-rich splicing factor 3	0.5	2	2	0.0138766
Q16629	SRSF7	Serine/arginine-rich splicing factor 7	0.5	2	2	0.0138766
P06748	NPM1	Nucleophosmin	0.49	3	3	2.74329e-05
Q14847	LASP1	LIM and SH3 domain protein 1	0.49	2	2	0.0113023
Q16719	KYNU	Kynureninase	0.49	5	5	0.0113023
P16435	POR	NADPH--cytochrome P450 reductase	0.47	2	2	0.00728972
P99999	CYCS	Cytochrome c	0.46	4	4	5.11262e-06
P21266	GSTM3	Glutathione S-transferase Mu 3	0.46	4	4	0.00576646
P06737	PYGL	Glycogen phosphorylase, liver form	0.41	5	2	0.00149712
P19367	HK1	Hexokinase-1	0.41	3	3	0.00149712
P05783	KRT18	Keratin, type I cytoskeletal 18	0.38	29	19	1.44577e-08
Q15691	MAPRE1	Microtubule-associated protein RP/EB family member 1	0.37	2	2	0.000392627
P16401	HIST1H1B	Histone H1.5	0.32	2	2	4.74345e-05
P20700	LMNB1	Lamin-B1	0.31	4	3	7.46955e-12
Q8TCU6	PREX1	Phosphatidylinositol 3,4,5-trisphosphate-dependent Rac exchanger 1 protein	0.3	9	9	1.94333e-12
Q9UHD8	SEPTIN9	Septin-9	0.27	2	2	2.87045e-06
Q9UHX1	PUF60	Poly(U)-binding-splicing factor PUF60	0.27	3	3	2.87045e-06
P02545	LMNA	Lamin-A/C;Prelamin-A/C	0.25	13	12	5.6975e-16
P05161	ISG15	Ubiquitin-like protein ISG15	0.25	4	4	5.6975e-16
P61019	RAB2A	Ras-related protein Rab-2A	0.22	3	3	6.04291e-08
Q9Y6U3	SCIN	Scinderin	0.09	6	6	5.77271e-18
