# Supplementary material for: Proteomic Analysis Reveals Major Proteins and Pathways That Mediate the Effect of 17-β-Estradiol in Cell Division and Apoptosis in Breast Cancer MCF7 Cells
Source: J Proteome Res. 2024 Oct 11;23(11):4835–48. doi: 10.1021/acs.jproteome.4c00102 (PMC11536429; doi:10.1021/acs.jproteome.4c00102)
Supplement: Supplementary file 6 — pr4c00102_si_007.xlsx [file pr4c00102_si_007.xlsx]

## Sheet: Sig B_E2 profilling_Nuc 121622
Supporting Table S5: List of E2-regulated nuclear proteins. The proteins in bold are the ones that were also quantified in the cytosolic or membrane/organelle fraction.
Protein ID	Gene Name	Protein name	Ratio L/H (E2/vehicle)	Peptides	Unique peptides	p value for Significance B
Q6UXG2	KIAA1324	UPF0577 protein KIAA1324	3.99	2	2	5.99083e-09
P38159	RBMX	RNA-binding motif protein, X chromosome;RNA-binding motif protein, X chromosome, N-terminally processed	3.27	10	10	1.04517e-08
Q8TD06	AGR3	Anterior gradient protein 3 homolog	3.2	4	3	1.92398e-08
P00918	CA2	Carbonic anhydrase 2	3.05	5	5	7.17279e-08
Q13151	HNRNPA0	Heterogeneous nuclear ribonucleoprotein A0	3.01	2	2	4.09816e-06
Q9Y2W1	THRAP3	Thyroid hormone receptor-associated protein 3	2.77	4	4	2.14323e-05
P98179	RBM3	RNA-binding protein 3	2.66	2	2	4.59421e-05
P31942	HNRNPH3	Heterogeneous nuclear ribonucleoprotein H3	2.48	4	4	1.14702e-05
Q14677	CLINT1	Clathrin interactor 1	2.48	2	2	0.000160396
P67809	YBX1	Nuclease-sensitive element-binding protein 1	2.22	5	5	0.000116953
P24468	NR2F2	COUP transcription factor 2	2.18	2	2	0.00127936
Q13740	ALCAM	CD166 antigen	2.08	5	5	0.0025372
Q96I24	FUBP3	Far upstream element-binding protein 3	2.08	6	6	0.000403526
P51114	FXR1	Fragile X mental retardation syndrome-related protein 1	2.04	2	2	0.00333054
Q15056	EIF4H	Eukaryotic translation initiation factor 4H	1.94	2	2	0.00653681
Q8N684	CPSF7	Cleavage and polyadenylation specificity factor subunit 7	1.93	3	3	0.00698907
P16403	HIST1H1C	Histone H1.2	1.92	8	1	0.00162649
O75821	EIF3G	Eukaryotic translation initiation factor 3 subunit G	1.86	2	2	0.0111273
O60716	CTNND1	Catenin delta-1	1.83	2	2	0.0135555
P46783	RPS10	40S ribosomal protein S10	1.83	2	2	0.0135555
Q13492	PICALM	Phosphatidylinositol-binding clathrin assembly protein	1.82	2	2	0.0144734
P49736	MCM2	DNA replication licensing factor MCM2	1.8	6	6	0.0164925
Q15637	SF1	Splicing factor 1	1.8	3	3	0.0164925
P09651	HNRNPA1	Heterogeneous nuclear ribonucleoprotein A1;Heterogeneous nuclear ribonucleoprotein A1, N-terminally processed	1.79	7	7	0.00491667
Q9UHD8	SEPTIN9	Septin-9	1.79	7	7	0.00491667
P11940	PABPC1	Polyadenylate-binding protein 1	1.77	13	13	0.00581266
P33993	MCM7	DNA replication licensing factor MCM7	1.77	5	5	0.020038
P35637	FUS	RNA-binding protein FUS	1.76	5	5	0.00631813
P11586	MTHFD1	C-1-tetrahydrofolate synthase, cytoplasmic;C-1-tetrahydrofolate synthase, cytoplasmic, N-terminally processed;Formyltetrahydrofolate synthetase;Methenyltetrahydrofolate cyclohydrolase;Methylenetetrahydrofolate dehydrogenase	1.75	15	15	0.00686604
P16402	HIST1H1D	Histone H1.3	1.74	8	1	0.00745978
P09497	CLTB	Clathrin light chain B	1.66	3	3	0.0403612
Q8N163	CCAR2	Cell cycle and apoptosis regulator protein 2	1.66	3	3	0.0403612
O15371	EIF3D	Eukaryotic translation initiation factor 3 subunit D	1.64	2	2	0.0457203
O75369	FLNB	Filamin-B	1.62	37	32	0.0197849
P42166	TMPO	Lamina-associated polypeptide 2, isoform alpha;Thymopentin;Thymopoietin	1.59	11	4	0.0250839
O95994	AGR2	Anterior gradient protein 2 homolog	1.57	5	4	0.0293346
Q09666	AHNAK	Neuroblast differentiation-associated protein AHNAK	1.56	61	61	0.0317064
P50402	EMD	Emerin	1.55	4	4	0.0342574
Q02790	FKBP4	Peptidyl-prolyl cis-trans isomerase FKBP4;Peptidyl-prolyl cis-trans isomerase FKBP4, N-terminally processed	1.55	7	7	0.0342574
P26599	PTBP1	Polypyrimidine tract-binding protein 1	1.54	5	5	0.0370002
O00571	DDX3X	ATP-dependent RNA helicase DDX3X	1.51	10	9	0.0465104
P29373	CRABP2	Cellular retinoic acid-binding protein 2	0.65	3	3	0.0409211
P51648	ALDH3A2	Fatty aldehyde dehydrogenase	0.65	6	6	0.0409211
P08195	SLC3A2	4F2 cell-surface antigen heavy chain	0.64	2	2	0.0476606
Q02252	ALDH6A1	Methylmalonate-semialdehyde dehydrogenase [acylating], mitochondrial	0.64	8	8	0.0341831
Q13232	NME3	Nucleoside diphosphate kinase 3	0.64	2	2	0.0476606
P08133	ANXA6	Annexin A6	0.63	10	10	0.0283333
P28838	LAP3	Cytosol aminopeptidase	0.63	3	3	0.0407638
Q9BS40	LXN	Latexin	0.63	2	2	0.0407638
Q9UJS0	SLC25A13	Calcium-binding mitochondrial carrier protein Aralar2	0.63	12	12	0.0283333
Q7Z4W1	DCXR	L-xylulose reductase	0.62	5	5	0.0232944
Q8WXX5	DNAJC9	DnaJ homolog subfamily C member 9	0.62	3	3	0.0346423
P99999	CYCS	Cytochrome c	0.61	3	3	0.0189895
Q9UHQ9	CYB5R1	NADH-cytochrome b5 reductase 1	0.61	5	5	0.0189895
Q9BYT8	NLN	Neurolysin, mitochondrial	0.6	3	3	0.0245138
Q9NZ45	CISD1	CDGSH iron-sulfur domain-containing protein 1	0.59	2	2	0.0203989
Q9UHG3	PCYOX1	Prenylcysteine oxidase 1	0.59	6	6	0.0122819
P49419	ALDH7A1	Alpha-aminoadipic semialdehyde dehydrogenase	0.58	9	9	0.00973611
P26368	U2AF2	Splicing factor U2AF 65 kDa subunit	0.57	3	3	0.013799
Q92522	H1FX	Histone H1x	0.57	3	3	0.00763957
P04040	CAT	Catalase	0.56	7	7	0.00593062
P09622	DLD	Dihydrolipoyl dehydrogenase, mitochondrial	0.55	7	7	0.00455251
P19105	MYL12A	Myosin regulatory light chain 12A	0.55	4	4	0.00455251
Q02218	OGDH	2-oxoglutarate dehydrogenase, mitochondrial	0.54	7	7	0.00345366
Q9NRV9	HEBP1	Heme-binding protein 1	0.54	4	4	0.00719955
P42765	ACAA2	3-ketoacyl-CoA thiolase, mitochondrial	0.52	4	4	0.00191388
P22033	MUT	Methylmalonyl-CoA mutase, mitochondrial	0.51	3	3	0.00344065
Q9Y6N5	SQRDL	Sulfide:quinone oxidoreductase, mitochondrial	0.51	4	4	0.00139622
P49748	ACADVL	Very long-chain specific acyl-CoA dehydrogenase, mitochondrial	0.49	14	14	0.000711055
Q16762	TST	Thiosulfate sulfurtransferase	0.46	5	5	0.00022861
P21266	GSTM3	Glutathione S-transferase Mu 3	0.42	3	3	0.000188916
P11279	LAMP1	Lysosome-associated membrane glycoprotein 1	0.4	2	2	8.26958e-05
Q16629	SRSF7	Serine/arginine-rich splicing factor 7	0.34	3	3	3.06167e-07
P05161	ISG15	Ubiquitin-like protein ISG15	0.23	2	2	4.38869e-10
