# Supplementary material for: Proteomic Analysis Reveals Major Proteins and Pathways That Mediate the Effect of 17-β-Estradiol in Cell Division and Apoptosis in Breast Cancer MCF7 Cells
Source: J Proteome Res. 2024 Oct 11;23(11):4835–48. doi: 10.1021/acs.jproteome.4c00102 (PMC11536429; doi:10.1021/acs.jproteome.4c00102)
Supplement: Supplementary file 7 — pr4c00102_si_008.xlsx [file pr4c00102_si_008.xlsx]

## Sheet: Sig B_E2 profilling_mem 121622
Supporting Table S6: List of E2-regulated membrane/organelle proteins. The proteins in bold are the ones that were also quantified in the cytosolic or nuclear fraction.
Protein ID	Gene name	Protein name	Ratio L/H (E2/vehicle)	Peptides	Unique peptides	p value for Significance B
Q6ZRV2	FAM83H	Protein FAM83H	15.5787	18	18	8.05864e-05
O95747	OXSR1	Serine/threonine-protein kinase OSR1	12.9879	6	6	0.00221781
Q6P996	PDXDC1	Pyridoxal-dependent decarboxylase domain-containing protein 1	12.1269	8	8	0.00292759
Q15365	PCBP1	Poly(rC)-binding protein 1	10.8333	8	5	0.000613866
O75663	TIPRL	TIP41-like protein	9.45626	2	2	0.0249672
P45973	CBX5	Chromobox protein homolog 5	9.43129	5	5	0.025155
Q16401	PSMD5	26S proteasome non-ATPase regulatory subunit 5	9.3362	9	9	0.00794676
P61978	HNRNPK	Heterogeneous nuclear ribonucleoprotein K	9.19202	10	10	0.00141535
Q9H2C0	GAN	Gigaxonin	8.44523	7	7	0.00213444
Q8IUZ0	LRRC49	Leucine-rich repeat-containing protein 49	8.3647	2	2	0.0350681
Q92530	PSMF1	Proteasome inhibitor PI31 subunit	8.25696	3	3	0.036316
Q9HBM1	SPC25	Kinetochore protein Spc25	8.22978	4	4	0.0366393
O95372	LYPLA2	Acyl-protein thioesterase 2	8.22166	2	2	0.0367366
Q9BVG4	PBDC1	Protein PBDC1	7.53636	5	5	0.0462222
P61081	UBE2M	NEDD8-conjugating enzyme Ubc12	7.2881	6	6	0.0187517
Q02750	MAP2K1	Dual specificity mitogen-activated protein kinase kinase 1	7.07014	4	2	0.0207131
O43175	PHGDH	D-3-phosphoglycerate dehydrogenase	7.0492	6	6	0.0209139
Q92973	TNPO1	Transportin-1	6.90751	8	6	0.0223352
Q07960	ARHGAP1	Rho GTPase-activating protein 1	6.86201	10	10	0.00551545
P48729	CSNK1A1	Casein kinase I isoform alpha	6.7944	9	9	0.00575926
P24468	NR2F2	COUP transcription factor 2	6.69478	4	4	0.0246889
P15924	DSP	Desmoplakin	6.68226	55	55	0.00619108
Q9UP83	COG5	Conserved oligomeric Golgi complex subunit 5	6.67468	3	3	0.0249262
P36507	MAP2K2	Dual specificity mitogen-activated protein kinase kinase 2	6.3804	8	6	0.0287268
O00170	AIP	AH receptor-interacting protein	6.36537	5	5	0.0289386
P78371	CCT2	T-complex protein 1 subunit beta	6.33794	13	13	0.007764
Q13185	CBX3	Chromobox protein homolog 3	6.31872	4	4	0.029608
O95373	IPO7	Importin-7	6.17436	7	7	0.0317983
P50990	CCT8	T-complex protein 1 subunit theta	6.01395	15	15	0.00966875
P83436	COG7	Conserved oligomeric Golgi complex subunit 7	5.86201	6	6	0.0372298
P55957	BID	BH3-interacting domain death agonist;BH3-interacting domain death agonist p11;BH3-interacting domain death agonist p13;BH3-interacting domain death agonist p15	5.84044	3	3	0.0376439
O14787	TNPO2	Transportin-2	5.70678	6	4	0.0403347
Q92769	HDAC2	Histone deacetylase 2	5.6123	4	2	0.0423749
O00429	DNM1L	Dynamin-1-like protein	5.58815	7	7	0.0429159
Q96P70	IPO9	Importin-9	5.52212	7	7	0.0444375
P26599	PTBP1	Polypyrimidine tract-binding protein 1	5.4603	6	6	0.04592
O75190	DNAJB6	DnaJ homolog subfamily B member 6	5.39287	4	4	0.0476048
Q9Y3P9	RABGAP1	Rab GTPase-activating protein 1	5.37086	7	6	0.0481706
P20700	LMNB1	Lamin-B1	5.33618	29	26	0.0156399
O00148	DDX39A	ATP-dependent RNA helicase DDX39A	5.32283	8	8	0.049433
P30153	PPP2R1A	Serine/threonine-protein phosphatase 2A 65 kDa regulatory subunit A alpha isoform	5.28681	10	10	0.0162178
Q8TEX9	IPO4	Importin-4	5.1023	11	11	0.0186026
Q15126	PMVK	Phosphomevalonate kinase	5.02715	8	8	0.0196864
Q6AI08	HEATR6	HEAT repeat-containing protein 6	4.92126	19	19	0.0213373
P60842	EIF4A1	Eukaryotic initiation factor 4A-I	4.80815	16	14	0.023277
Q9UL46	PSME2	Proteasome activator complex subunit 2	4.78103	7	7	0.0237715
O14980	XPO1	Exportin-1	4.77623	17	17	0.0238601
O60610	DIAPH1	Protein diaphanous homolog 1	4.75873	14	14	0.0241869
P49368	CCT3	T-complex protein 1 subunit gamma	4.71076	11	11	0.025109
Q14974	KPNB1	Importin subunit beta-1	4.53432	15	15	0.0288616
P55060	CSE1L	Exportin-2	4.52386	24	24	0.0291034
Q07812	BAX	Apoptosis regulator BAX	4.46568	7	7	0.030491
Q9H8S9	MOB1A	MOB kinase activator 1A	4.41384	6	1	0.0317911
Q13263	TRIM28	Transcription intermediary factor 1-beta	4.39676	15	15	0.0322331
P50570	DNM2	Dynamin-2	4.35218	20	17	0.0334204
P53618	COPB1	Coatomer subunit beta	4.28284	13	13	0.0353671
Q86VP6	CAND1	Cullin-associated NEDD8-dissociated protein 1	4.17659	21	21	0.038606
Q9UNF1	MAGED2	Melanoma-associated antigen D2	4.16389	12	11	0.0390151
Q15366	PCBP2	Poly(rC)-binding protein 2	4.13001	8	5	0.0401312
P46379	BAG6	Large proline-rich protein BAG6	4.0788	11	11	0.041888
Q9H3K2	GHITM	Growth hormone-inducible transmembrane protein	0.294126	2	2	0.0496602
P36776	LONP1	Lon protease homolog, mitochondrial	0.273015	13	13	0.0455175
Q9H9P8	L2HGDH	L-2-hydroxyglutarate dehydrogenase, mitochondrial	0.265986	4	4	0.0343985
Q8WWI5	SLC44A1	Choline transporter-like protein 1	0.264522	2	2	0.0336923
P05090	APOD	Apolipoprotein D	0.254978	2	2	0.0478429
Q9BW92	TARS2	Threonine--tRNA ligase, mitochondrial	0.254201	6	6	0.0289559
Q96CM8	ACSF2	Acyl-CoA synthetase family member 2, mitochondrial	0.247103	4	4	0.0435498
P42765	ACAA2	3-ketoacyl-CoA thiolase, mitochondrial	0.237485	7	7	0.0221826
P35579	MYH9	Myosin-9	0.237451	63	52	0.0265036
Q02127	DHODH	Dihydroorotate dehydrogenase (quinone), mitochondrial	0.234022	3	3	0.0368783
P11498	PC	Pyruvate carboxylase, mitochondrial	0.218355	17	17	0.0187607
P35580	MYH10	Myosin-10	0.213721	39	29	0.0171303
O14880	MGST3	Microsomal glutathione S-transferase 3	0.213689	2	2	0.0276696
P11310	ACADM	Medium-chain specific acyl-CoA dehydrogenase, mitochondrial	0.207258	2	2	0.0250558
P04439	HLA-A	HLA class I histocompatibility antigen, A-3 alpha chain	0.205888	4	3	0.0245176
Q96HY7	DHTKD1	Probable 2-oxoglutarate dehydrogenase E1 component DHKTD1, mitochondrial	0.183305	3	3	0.00736485
Q02218	OGDH	2-oxoglutarate dehydrogenase, mitochondrial	0.178383	22	22	0.00764447
P22033	MUT	Methylmalonyl-CoA mutase, mitochondrial	0.157624	8	8	0.00421722
Q9Y6U3	SCIN	Scinderin	0.136898	7	7	0.00179317
Q08380	LGALS3BP	Galectin-3-binding protein	0.117976	4	4	0.00315301
P32004	L1CAM	Neural cell adhesion molecule L1	0.0539054	8	8	5.74081e-06
