# Supplementary material for: Proteomic Analysis Reveals Major Proteins and Pathways That Mediate the Effect of 17-β-Estradiol in Cell Division and Apoptosis in Breast Cancer MCF7 Cells
Source: J Proteome Res. 2024 Oct 11;23(11):4835–48. doi: 10.1021/acs.jproteome.4c00102 (PMC11536429; doi:10.1021/acs.jproteome.4c00102)
Supplement: Supplementary file 8 — pr4c00102_si_009.xlsx [file pr4c00102_si_009.xlsx]

## Sheet: E2 profilling_Cyto 121622
Supporting Table S7: List of E2-regulated cytosolic, nuclear, and membrane/organelle proteins. For the 20 proteins identified in two fractions, both p values for Significance B are listed.
Protein ID	Ratio L/H (E2/vehicle)	Gene name	Protein name					p value for Significance B
Q6ZRV2	15.5787	FAM83H	Protein FAM83H					8.05864e-05
O95747	12.9879	OXSR1	Serine/threonine-protein kinase OSR1					0.00221781
Q6P996	12.1269	PDXDC1	Pyridoxal-dependent decarboxylase domain-containing protein 1					0.00292759
O75663	9.45626	TIPRL	TIP41-like protein					0.0249672
P45973	9.43129	CBX5	Chromobox protein homolog 5					0.025155
Q16401	9.3362	PSMD5	26S proteasome non-ATPase regulatory subunit 5					0.00794676
P61978	9.19202	HNRNPK	Heterogeneous nuclear ribonucleoprotein K					0.00141535
Q9H2C0	8.44523	GAN	Gigaxonin					0.00213444
Q8IUZ0	8.3647	LRRC49	Leucine-rich repeat-containing protein 49					0.0350681
Q92530	8.25696	PSMF1	Proteasome inhibitor PI31 subunit					0.036316
Q9HBM1	8.22978	SPC25	Kinetochore protein Spc25					0.0366393
O95372	8.22166	LYPLA2	Acyl-protein thioesterase 2					0.0367366
Q9BVG4	7.53636	PBDC1	Protein PBDC1					0.0462222
P61081	7.2881	UBE2M	NEDD8-conjugating enzyme Ubc12					0.0187517
Q02750	7.07014	MAP2K1	Dual specificity mitogen-activated protein kinase kinase 1					0.0207131
O43175	7.0492	PHGDH	D-3-phosphoglycerate dehydrogenase					0.0209139
Q92973	6.90751	TNPO1	Transportin-1					0.0223352
Q07960	6.86201	ARHGAP1	Rho GTPase-activating protein 1					0.00551545
P48729	6.7944	CSNK1A1	Casein kinase I isoform alpha					0.00575926
P15924	6.68226	DSP	Desmoplakin					0.00619108
Q9UP83	6.67468	COG5	Conserved oligomeric Golgi complex subunit 5					0.0249262
P36507	6.3804	MAP2K2	Dual specificity mitogen-activated protein kinase kinase 2					0.0287268
O00170	6.36537	AIP	AH receptor-interacting protein					0.0289386
P78371	6.33794	CCT2	T-complex protein 1 subunit beta					0.007764
Q13185	6.31872	CBX3	Chromobox protein homolog 3					0.029608
Q15365	6.237	PCBP1	Poly(rC)-binding protein 1					0.000613866206418117; 0.00729551819053449
O95373	6.17436	IPO7	Importin-7					0.0317983
P50990	6.01395	CCT8	T-complex protein 1 subunit theta					0.00966875
P83436	5.86201	COG7	Conserved oligomeric Golgi complex subunit 7					0.0372298
P55957	5.84044	BID	BH3-interacting domain death agonist;BH3-interacting domain death agonist p11;BH3-interacting domain death agonist p13;BH3-interacting domain death agonist p15					0.0376439
O14787	5.70678	TNPO2	Transportin-2					0.0403347
Q92769	5.6123	HDAC2	Histone deacetylase 2					0.0423749
O00429	5.58815	DNM1L	Dynamin-1-like protein					0.0429159
Q96P70	5.52212	IPO9	Importin-9					0.0444375
O75190	5.39287	DNAJB6	DnaJ homolog subfamily B member 6					0.0476048
Q9Y3P9	5.37086	RABGAP1	Rab GTPase-activating protein 1					0.0481706
O00148	5.32283	DDX39A	ATP-dependent RNA helicase DDX39A					0.049433
P30153	5.28681	PPP2R1A	Serine/threonine-protein phosphatase 2A 65 kDa regulatory subunit A alpha isoform					0.0162178
Q8TEX9	5.1023	IPO4	Importin-4					0.0186026
Q15126	5.02715	PMVK	Phosphomevalonate kinase					0.0196864
Q6AI08	4.92126	HEATR6	HEAT repeat-containing protein 6					0.0213373
Q04637	4.83	EIF4G1	Eukaryotic translation initiation factor 4 gamma 1					3.60479e-08
P60842	4.80815	EIF4A1	Eukaryotic initiation factor 4A-I					0.023277
Q9UL46	4.78103	PSME2	Proteasome activator complex subunit 2					0.0237715
O14980	4.77623	XPO1	Exportin-1					0.0238601
O60610	4.75873	DIAPH1	Protein diaphanous homolog 1					0.0241869
P49368	4.71076	CCT3	T-complex protein 1 subunit gamma					0.025109
Q14974	4.53432	KPNB1	Importin subunit beta-1					0.0288616
P55060	4.52386	CSE1L	Exportin-2					0.0291034
Q07812	4.46568	BAX	Apoptosis regulator BAX					0.030491
P24468	4.43739	NR2F2	COUP transcription factor 2					0.0246889427647697; 0.00127936277267904
Q9H8S9	4.41384	MOB1A	MOB kinase activator 1A					0.0317911
Q13263	4.39676	TRIM28	Transcription intermediary factor 1-beta					0.0322331
P50570	4.35218	DNM2	Dynamin-2					0.0334204
P53618	4.28284	COPB1	Coatomer subunit beta					0.0353671
Q86VP6	4.17659	CAND1	Cullin-associated NEDD8-dissociated protein 1					0.038606
Q15366	4.13001	PCBP2	Poly(rC)-binding protein 2					0.0401312
P46379	4.0788	BAG6	Large proline-rich protein BAG6					0.041888
Q6UXG2	3.99	KIAA1324	UPF0577 protein KIAA1324					5.99083e-09
P26599	3.50015	PTBP1	Polypyrimidine tract-binding protein 1					0.0459200155102826; 0.0370001617762338
P00918	3.21	CA2	Carbonic anhydrase 2					2.56838125995702E-11; 7.17278684634915E-08
Q8TD06	3.07	AGR3	Anterior gradient protein 3 homolog					0.00015460665373288; 1.92398270667244E-08
Q13151	3.01	HNRNPA0	Heterogeneous nuclear ribonucleoprotein A0					4.09816e-06
Q9UNF1	2.97195	MAGED2	Melanoma-associated antigen D2					0.0390151171057514; 0.0414223225620259
Q3YEC7	2.94	RABL6	Rab-like protein 6					0.000154607
Q9Y2W1	2.77	THRAP3	Thyroid hormone receptor-associated protein 3					2.14323e-05
Q13148	2.64	TARDBP	TAR DNA-binding protein 43					0.000651011
P98179	2.59	RBM3	RNA-binding protein 3					0.00116336123412216; 0.0000459420852612522
Q9UJU6	2.52	DBNL	Drebrin-like protein					0.00116336
P31942	2.48	HNRNPH3	Heterogeneous nuclear ribonucleoprotein H3					1.14702e-05
Q14677	2.48	CLINT1	Clathrin interactor 1					0.000160396
P67809	2.22	YBX1	Nuclease-sensitive element-binding protein 1					0.000116953
Q96AE4	2.2	FUBP1	Far upstream element-binding protein 1					0.00550898
Q9NZT1	2.19	CALML5	Calmodulin-like protein 5					1.83743e-05
P49321	2.13	NASP	Nuclear autoantigenic sperm protein					0.00773875
Q96CN7	2.11	ISOC1	Isochorismatase domain-containing protein 1					4.54626e-05
P51858	2.09	HDGF	Hepatoma-derived growth factor					0.00939431
Q13740	2.08	ALCAM	CD166 antigen					0.0025372
Q96I24	2.08	FUBP3	Far upstream element-binding protein 3					0.000403526
P51114	2.04	FXR1	Fragile X mental retardation syndrome-related protein 1					0.00333054
Q13435	2.03	SF3B2	Splicing factor 3B subunit 2					0.0125564
O95340	1.99	PAPSS2	Adenylyl-sulfate kinase;Bifunctional 3'-phosphoadenosine 5'-phosphosulfate synthase 2;Sulfate adenylyltransferase					0.0152271
Q04828	1.96	AKR1C1	Aldo-keto reductase family 1 member C1					0.0175903
P26641	1.95	EEF1G	Elongation factor 1-gamma					0.000271235
Q15056	1.94	EIF4H	Eukaryotic translation initiation factor 4H					0.00653681
P62328	1.93	TMSB4X	Hematopoietic system regulatory peptide;Thymosin beta-4					0.000338027
Q8N684	1.93	CPSF7	Cleavage and polyadenylation specificity factor subunit 7					0.00698907
P16403	1.92	HIST1H1C	Histone H1.2					0.00162649
Q8N163	1.915	CCAR2	Cell cycle and apoptosis regulator protein 2					0.00637325427444682; 0.0403612267834915
Q9H910	1.91	HN1L	Hematological and neurological expressed 1-like protein					0.0223536
Q99613	1.89	EIF3C	Eukaryotic translation initiation factor 3 subunit C					0.0245944
O75821	1.86	EIF3G	Eukaryotic translation initiation factor 3 subunit G					0.0111273
P52597	1.86	HNRNPF	Heterogeneous nuclear ribonucleoprotein F;Heterogeneous nuclear ribonucleoprotein F, N-terminally processed					0.000725423
Q92747	1.85	ARPC1A	Actin-related protein 2/3 complex subunit 1A					0.0297534
O60716	1.83	CTNND1	Catenin delta-1					0.0135555
P46783	1.83	RPS10	40S ribosomal protein S10					0.0135555
Q13492	1.82	PICALM	Phosphatidylinositol-binding clathrin assembly protein					0.0144734
P49736	1.8	MCM2	DNA replication licensing factor MCM2					0.0164925
Q15637	1.8	SF1	Splicing factor 1					0.0164925
P09651	1.79	HNRNPA1	Heterogeneous nuclear ribonucleoprotein A1;Heterogeneous nuclear ribonucleoprotein A1, N-terminally processed					0.00491667
Q96C19	1.79	EFHD2	EF-hand domain-containing protein D2					0.0395181
P11940	1.77	PABPC1	Polyadenylate-binding protein 1					0.00581266
P33993	1.77	MCM7	DNA replication licensing factor MCM7					0.020038
O15357	1.75	INPPL1	Phosphatidylinositol 3,4,5-trisphosphate 5-phosphatase 2					0.0476818
P11586	1.75	MTHFD1	C-1-tetrahydrofolate synthase, cytoplasmic;C-1-tetrahydrofolate synthase, cytoplasmic, N-terminally processed;Formyltetrahydrofolate synthetase;Methenyltetrahydrofolate cyclohydrolase;Methylenetetrahydrofolate dehydrogenase					0.00686604
P16402	1.74	HIST1H1D	Histone H1.3					0.00745978
P25815	1.69	S100P	Protein S100-P					0.00438194
O60701	1.66	UGDH	UDP-glucose 6-dehydrogenase					0.00595705
P09497	1.66	CLTB	Clathrin light chain B					0.0403612
O15371	1.64	EIF3D	Eukaryotic translation initiation factor 3 subunit D					0.0457203
O60506	1.62	SYNCRIP	Heterogeneous nuclear ribonucleoprotein Q					0.00891933
P42166	1.59	TMPO	Lamina-associated polypeptide 2, isoform alpha;Thymopentin;Thymopoietin					0.0250839
P53999	1.59	SUB1	Activated RNA polymerase II transcriptional coactivator p15					0.0120161
Q09666	1.59	AHNAK	Neuroblast differentiation-associated protein AHNAK					0.00891933229054538; 0.0317063500638702
Q02790	1.585	FKBP4	Peptidyl-prolyl cis-trans isomerase FKBP4;Peptidyl-prolyl cis-trans isomerase FKBP4, N-terminally processed					0.00891933229054538; 0.0342574342899891
O75369	1.575	FLNB	Filamin-B					0.0215184841823463; 0.019784940472278
O95994	1.57	AGR2	Anterior gradient protein 2 homolog					0.0293346
Q9UNZ2	1.57	NSFL1C	NSFL1 cofactor p47					0.0146221
P50402	1.55	EMD	Emerin					0.0342574
Q6S8J3	1.55	POTEE	POTE ankyrin domain family member E					0.0177571
O00571	1.51	DDX3X	ATP-dependent RNA helicase DDX3X					0.0465104
P04792	1.5	HSPB1	Heat shock protein beta-1					0.0285856
P17931	1.5	LGALS3	Galectin-3					0.0285856
Q01105	1.5	SET	Protein SET					0.0285856
P00966	0.65	ASS1	Argininosuccinate synthase					0.0106056
P29373	0.65	CRABP2	Cellular retinoic acid-binding protein 2					0.0409211
P51648	0.65	ALDH3A2	Fatty aldehyde dehydrogenase					0.0409211
P08195	0.64	SLC3A2	4F2 cell-surface antigen heavy chain					0.0476606
P63092	0.64	GNAS	Guanine nucleotide-binding protein G(s) subunit alpha isoforms short					0.00816121
Q02252	0.64	ALDH6A1	Methylmalonate-semialdehyde dehydrogenase [acylating], mitochondrial					0.0341831
Q13232	0.64	NME3	Nucleoside diphosphate kinase 3					0.0476606
P28838	0.63	LAP3	Cytosol aminopeptidase					0.0407638
Q9BS40	0.63	LXN	Latexin					0.0407638
Q9UJS0	0.63	SLC25A13	Calcium-binding mitochondrial carrier protein Aralar2					0.0283333
Q7Z4W1	0.62	DCXR	L-xylulose reductase					0.0232944
Q8WXX5	0.62	DNAJC9	DnaJ homolog subfamily C member 9					0.0346423
Q15149	0.61	PLEC	Plectin					0.00345909
Q9BV40	0.61	VAMP8	Vesicle-associated membrane protein 8					0.00345909
Q9UHQ9	0.61	CYB5R1	NADH-cytochrome b5 reductase 1					0.0189895
P48735	0.6	IDH2	Isocitrate dehydrogenase [NADP], mitochondrial					0.00253168
Q9BYT8	0.6	NLN	Neurolysin, mitochondrial					0.0245138
Q9NZ45	0.59	CISD1	CDGSH iron-sulfur domain-containing protein 1					0.0203989
Q9UHG3	0.59	PCYOX1	Prenylcysteine oxidase 1					0.0122819
P49419	0.58	ALDH7A1	Alpha-aminoadipic semialdehyde dehydrogenase					0.00973611
O43795	0.57	MYO1B	Unconventional myosin-Ib					0.0467573
P26368	0.57	U2AF2	Splicing factor U2AF 65 kDa subunit					0.013799
Q92522	0.57	H1FX	Histone H1x					0.00763957
P08133	0.565	ANXA6	Annexin A6					0.0138765959159458; 0.0283332906596405
P02786	0.56	TFRC	Transferrin receptor protein 1;Transferrin receptor protein 1, serum form					0.0401459
P04040	0.56	CAT	Catalase					0.00593062
P09622	0.55	DLD	Dihydrolipoyl dehydrogenase, mitochondrial					0.00455251
P19105	0.55	MYL12A	Myosin regulatory light chain 12A					0.00455251
P23284	0.55	PPIB	Peptidyl-prolyl cis-trans isomerase B					0.0342476
Q9NRV9	0.54	HEBP1	Heme-binding protein 1					0.00719955
Q15102	0.53	PAFAH1B3	Platelet-activating factor acetylhydrolase IB subunit gamma					0.0244132
Q96IU4	0.53	ABHD14B	Alpha/beta hydrolase domain-containing protein 14B					0.0244132
P15559	0.52	NQO1	NAD(P)H dehydrogenase [quinone] 1					0.0203856
P42224	0.52	STAT1	Signal transducer and activator of transcription 1-alpha/beta					0.000118481
Q9BPX5	0.52	ARPC5L	Actin-related protein 2/3 complex subunit 5-like protein					0.0203856
P52272	0.51	HNRNPM	Heterogeneous nuclear ribonucleoprotein M					7.43754e-05
Q9HDC9	0.51	APMAP	Adipocyte plasma membrane-associated protein					0.016889
Q9Y6N5	0.51	SQRDL	Sulfide:quinone oxidoreductase, mitochondrial					0.00139622
P84103	0.5	SRSF3	Serine/arginine-rich splicing factor 3					0.0138766
P06748	0.49	NPM1	Nucleophosmin					2.74329e-05
P49748	0.49	ACADVL	Very long-chain specific acyl-CoA dehydrogenase, mitochondrial					0.000711055
Q14847	0.49	LASP1	LIM and SH3 domain protein 1					0.0113023
Q16719	0.49	KYNU	Kynureninase					0.0113023
P16435	0.47	POR	NADPH--cytochrome P450 reductase					0.00728972
P99999	0.46	CYCS	Cytochrome c					5.11261635498793E-06; 0.0189894610739738
Q16762	0.46	TST	Thiosulfate sulfurtransferase					0.00022861
P21266	0.44	GSTM3	Glutathione S-transferase Mu 3					0.00576646155395592; 0.000188916266342277
Q16629	0.42	SRSF7	Serine/arginine-rich splicing factor 7					0.0138765959159458; 3.06166762650394E-07
P06737	0.41	PYGL	Glycogen phosphorylase, liver form					0.00149712
P19367	0.41	HK1	Hexokinase-1					0.00149712
P11279	0.4	LAMP1	Lysosome-associated membrane glycoprotein 1					8.26958e-05
P05783	0.38	KRT18	Keratin, type I cytoskeletal 18					1.44577e-08
P42765	0.378742	ACAA2	3-ketoacyl-CoA thiolase, mitochondrial					0.0221825583932724; 0.00191388020475967
Q15691	0.37	MAPRE1	Microtubule-associated protein RP/EB family member 1					0.000392627
Q02218	0.359192	OGDH	2-oxoglutarate dehydrogenase, mitochondrial					0.00764446920002542; 0.00345365574486347
P22033	0.333812	MUT	Methylmalonyl-CoA mutase, mitochondrial					0.00421722285836537; 0.0034406516114072
P16401	0.32	HIST1H1B	Histone H1.5					4.74345e-05
Q8TCU6	0.3	PREX1	Phosphatidylinositol 3,4,5-trisphosphate-dependent Rac exchanger 1 protein					1.94333e-12
Q9H3K2	0.294126	GHITM	Growth hormone-inducible transmembrane protein					0.0496602
P36776	0.273015	LONP1	Lon protease homolog, mitochondrial					0.0455175
Q9UHX1	0.27	PUF60	Poly(U)-binding-splicing factor PUF60					2.87045e-06
Q9H9P8	0.265986	L2HGDH	L-2-hydroxyglutarate dehydrogenase, mitochondrial					0.0343985
Q8WWI5	0.264522	SLC44A1	Choline transporter-like protein 1					0.0336923
P05090	0.254978	APOD	Apolipoprotein D					0.0478429
Q9BW92	0.254201	TARS2	Threonine--tRNA ligase, mitochondrial					0.0289559
P02545	0.25	LMNA	Lamin-A/C;Prelamin-A/C					5.6975e-16
Q96CM8	0.247103	ACSF2	Acyl-CoA synthetase family member 2, mitochondrial					0.0435498
P05161	0.24	ISG15	Ubiquitin-like protein ISG15					5.69750447678075E-16; 4.38869049768642E-10
P35579	0.237451	MYH9	Myosin-9					0.0265036
Q02127	0.234022	DHODH	Dihydroorotate dehydrogenase (quinone), mitochondrial					0.0368783
P61019	0.22	RAB2A	Ras-related protein Rab-2A					6.04291e-08
P11498	0.218355	PC	Pyruvate carboxylase, mitochondrial					0.0187607
P35580	0.213721	MYH10	Myosin-10					0.0171303
O14880	0.213689	MGST3	Microsomal glutathione S-transferase 3					0.0276696
P11310	0.207258	ACADM	Medium-chain specific acyl-CoA dehydrogenase, mitochondrial					0.0250558
P04439	0.205888	HLA-A	HLA class I histocompatibility antigen, A-3 alpha chain					0.0245176
Q96HY7	0.183305	DHTKD1	Probable 2-oxoglutarate dehydrogenase E1 component DHKTD1, mitochondrial					0.00736485
Q08380	0.117976	LGALS3BP	Galectin-3-binding protein					0.00315301
Q9Y6U3	0.113449	SCIN	Scinderin					0.00179316700829414; 5.77270695733842E-18
P32004	0.0539054	L1CAM	Neural cell adhesion molecule L1					5.74081e-06
